# Supplementary material for: Metabolomics Adaptation of Juvenile Pacific Abalone Haliotis discus hannai to Heat Stress
Source: Sci Rep. 2020 Apr 14;10:6353. doi: 10.1038/s41598-020-63122-4 (PMC7156721; doi:10.1038/s41598-020-63122-4)
Supplement: Supplementary file 2 — Supplementary Table S1. [file 41598_2020_63122_MOESM2_ESM.xls]

## Sheet: sheet1
Supplementary Table S1 Annotated differential metabolites of L-LH pair
Negative mode
Metabolites	L_1_neg.L_1	L_2_neg.L_2	L_3_neg.L_3	L_4_neg.L_4	L_5_neg.L_5	L_6_neg.L_6	L_7_neg.L_7	L_8_neg.L_8	L_9_neg.L_9	LH_1_neg.LH_1	LH_2_neg.LH_2	LH_3_neg.LH_3	LH_4_neg.LH_4	LH_5_neg.LH_5	LH_6_neg.LH_6	LH_7_neg.LH_7	LH_8_neg.LH_8	LH_9_neg.LH_9	L_Mean	LH_Mean	Fold_change	log2FC	Pvalue	VIP	regulated
Maleamic acid	0.00697961	0.00275578	0.00170414	0.00682584	0.00416597	0.00556586	0.00273931	0.00715307	0.00434082	0.0379638	0.0186991	0.0265759	0.0152347	0.0251823	0.027636	0.021164	0.0376382	0.0408208	0.00469227	0.0278794	5.94157	2.57084	4.34418e-05	2.08207	up
Dihydrouracil	1.95614	4.4091	3.27513	2.47512	3.66804	4.14385	2.13191	2.02347	2.37784	3.80061	4.43239	3.31677	3.71639	4.02205	4.84404	5.4214	4.39895	4.58449	2.94007	4.2819	1.45639	0.542401	0.00347165	1.55815	up
Uracil	0.0182169	0.014767	0.0216573	0.0153319	0.0187175	0.0172741	0.0106872	0.0135601	0.0118785	0.0191523	0.0188254	0.0199526	0.0169137	0.0171935	0.0250224	0.0235691	0.0208908	0.017355	0.0157878	0.019875	1.25888	0.33214	0.0158788	1.28689	up
L-Cysteine	0.00978475	0.0145464	0.0208006	0.0111935	0.0153134	0.0116321	0.00872937	0.0195023	0.00638613	0.0166214	0.0400563	0.0148523	0.0195138	0.0217516	0.0207747	0.0150902	0.0163109	0.0249417	0.0130987	0.0211014	1.61095	0.687915	0.0217768	1.28254	up
Ammelide	0.0154846	0.0333981	0.0322864	0.0241376	0.0265911	0.0342901	0.0196484	0.0236477	0.0177587	0.032798	0.0331943	0.0301545	0.0375297	0.0409124	0.0408778	0.0403212	0.0671268	0.0284368	0.0252492	0.039039	1.54615	0.628681	0.008816	1.43134	up
O-Acetyl-L-serine	0.0216636	0.0306018	0.0371129	0.024949	0.0272336	0.0282075	0.0162127	0.00745628	0.0166455	0.15125	0.0979583	0.0961521	0.0951319	0.117612	0.125666	0.115912	0.169267	0.11608	0.0233426	0.120559	5.16477	2.3687	7.84425e-07	2.19816	up
L-Methionine	0.141877	0.120987	0.124954	0.139728	0.135345	0.128443	0.0867313	0.109271	0.102301	0.0979562	0.0984412	0.096383	0.113583	0.0918896	0.104753	0.0784347	0.132542	0.096809	0.121071	0.101199	0.835866	-0.258656	0.0240389	1.22793	down
S-Allyl-L-cysteine	0.247296	0.17374	0.190325	0.247268	0.264028	0.17709	0.227183	0.198613	0.283724	0.128505	0.146847	0.126355	0.191318	0.178484	0.11341	0.133719	0.295927	0.172223	0.223252	0.165199	0.739966	-0.43447	0.0231116	1.27349	down
Phenylpyruvate	0.494051	1.11633	0.815896	0.463651	0.804272	0.807003	0.446128	0.382969	0.641209	0.965781	0.858253	0.752384	0.63819	0.916656	1.17927	1.38801	1.08294	1.11565	0.663501	0.988571	1.48993	0.575246	0.00981894	1.40347	up
Dopamine	0.107929	0.141124	0.18628	0.128141	0.175542	0.155952	0.110225	0.118345	0.130342	0.164785	0.190147	0.155484	0.154899	0.148219	0.197282	0.193742	0.20923	0.209981	0.13932	0.180419	1.295	0.372947	0.00449575	1.4976	up
Cytosine	0.00233184	0.00278158	0.0021841	0.00235739	0.00135862	0.0025184	0.00231643	0.002057	0.00954908	0.0271917	0.0165912	0.0144804	0.00206361	0.0176375	0.0109618	0.0136156	0.0263009	0.0279649	0.0030505	0.0174231	5.71155	2.51388	0.000837122	1.83719	up
L-Arginine	0.182795	0.126896	0.0734564	0.0992361	0.0836367	0.107765	0.066995	0.147014	0.126464	0.073561	0.0731274	0.0609788	0.0704489	0.042658	0.0683979	0.089473	0.0814165	0.13418	0.112695	0.077138	0.684482	-0.546916	0.0326069	1.16954	down
N2-Acetyl-L-ornithine	0.0229156	0.0167168	0.00675477	0.011552	0.0101269	0.0131241	0.0083835	0.017823	0.02116	0.00554168	0.00879511	0.00592296	0.00788042	0.00418247	0.00451632	0.009795	0.0107649	0.0112206	0.0142841	0.00762439	0.533769	-0.905714	0.00837389	1.44625	down
L-Gulonic gamma-lactone	0.0063372	0.00474892	0.00662241	0.00934451	0.0129375	0.0106119	0.0112684	0.0105574	0.0131805	0.0428212	0.0285786	0.0143129	0.0235598	0.015419	0.0256725	0.0388427	0.0223727	0.0304622	0.00951208	0.0268935	2.8273	1.49942	0.00047123	1.84934	up
1,7-Dimethylxanthine	0.0045179	0.0047954	0.00401237	0.00429764	0.00332613	0.00554064	0.00575981	0.00498606	0.00341593	0.00495887	0.00647396	0.00475712	0.0078125	0.00636951	0.00631755	0.00755368	0.0088248	0.00725433	0.00451688	0.00670248	1.48388	0.56937	0.000975673	1.67508	up
Acamprosate	0.0491679	0.0729876	0.0952285	0.0471055	0.0515287	0.0765114	0.0513555	0.0366443	0.0416997	0.1124	0.0725091	0.101468	0.125939	0.145072	0.1867	0.0985425	0.130957	0.128553	0.0580255	0.12246	2.11045	1.07755	0.000189575	1.85056	up
Nicotinamide	0.00651347	0.00614246	0.0059952	0.00708183	0.00799086	0.0073985	0.00978686	0.00710616	0.00666002	0.118093	0.0734956	0.093309	0.0464912	0.0726542	0.0468253	0.0988055	0.0659829	0.130134	0.00718615	0.0828657	11.5313	3.52748	5.62864e-05	2.08154	up
L-Glutamine	0.103331	0.0784168	0.0917354	0.124316	0.108672	0.112707	0.101994	0.122822	0.11927	0.0668394	0.0826916	0.0619984	0.110403	0.0583838	0.0719873	0.0589266	0.0900636	0.076809	0.10703	0.0753447	0.703962	-0.506431	0.000734205	1.69948	down
N1-Methyl-4-pyridone-3-carboxamide	0.15224	0.100948	0.0733809	0.0787827	0.0773156	0.0954573	0.0660215	0.120558	0.0896982	0.0615146	0.0657786	0.0627468	0.0625434	0.0508908	0.0679418	0.0831885	0.0722578	0.093888	0.0949336	0.0689723	0.726532	-0.460902	0.0241244	1.26172	down
L-Arabitol	0.0661435	0.0528667	0.0391018	0.0477701	0.0490248	0.0398075	0.028303	0.0474806	0.0476436	0.042112	0.0286051	0.0403975	0.0376161	0.0264639	0.0341218	0.0365834	0.03555	0.0421701	0.0464602	0.0359578	0.773948	-0.369691	0.0201612	1.28914	down
5-Hydroxyindoleacetate	0.0132222	0.013294	0.0106622	0.0124766	0.0146216	0.0199159	0.0205808	0.0126212	0.0160879	0.0193322	0.028679	0.0168774	0.0247911	0.0437917	0.0332294	0.0257156	0.0410885	0.0304452	0.0148314	0.0293278	1.97742	0.983616	0.00107247	1.74618	up
Quinate	0.00294763	0.00524413	0.00177767	0.00383041	0.00369321	0.00391823	0.00398614	0.00290427	0.00429346	0.00361595	0.00577551	0.00347936	0.00598071	0.00886158	0.00490243	0.00500909	0.00792923	0.00491482	0.00362168	0.00560763	1.54835	0.630732	0.0128971	1.36941	up
1,3-Dimethyluric acid	0.148902	0.154399	0.201595	0.178384	0.169415	0.181034	0.136054	0.12478	0.168499	0.523924	0.695132	0.482455	0.501381	0.586893	0.530968	0.44469	0.737594	0.676141	0.162563	0.575464	3.53996	1.82373	1.20256e-06	2.21118	up
Glucosamine	0.0233678	0.0343511	0.039347	0.0246854	0.0244713	0.0262553	0.022107	0.0211094	0.0187902	0.0222114	0.0368511	0.0326584	0.0412975	0.0545342	0.0296913	0.0326507	0.0344863	0.0330522	0.0260538	0.0352704	1.35375	0.436961	0.0248353	1.21516	up
3-Aminopropanesulphonic Acid	0.0391332	0.0384203	0.0351759	0.0364737	0.0481859	0.0287817	0.0404247	0.0616574	0.0939236	0.0225917	0.0380773	0.0354684	0.0333757	0.0326248	0.0308803	0.0191328	0.0279598	0.0258231	0.0469085	0.0295482	0.629912	-0.666778	0.0327937	1.25083	down
Theobromine	0.0800645	0.112761	0.224175	0.108764	0.100663	0.153498	0.131303	0.161109	0.152175	0.194073	0.182381	0.158777	0.244461	0.29004	0.496905	0.216398	0.216916	0.191635	0.136057	0.24351	1.78976	0.839767	0.0146878	1.3658	up
Amrinone	0.195136	0.169187	0.108658	0.0962562	0.0776692	0.0951569	0.0847792	0.0996303	0.117127	0.235519	0.269219	0.239463	0.206878	0.230758	0.265954	0.19405	0.216467	0.313481	0.115956	0.24131	2.08105	1.05731	3.42545e-06	2.03822	up
Butabarbital	0.103653	0.06573	0.0573067	0.0698097	0.0615428	0.0565773	0.0476424	0.0595133	0.0690584	0.0482506	0.041082	0.0519926	0.0520659	0.0379329	0.0493735	0.0497125	0.0507562	0.0617724	0.0656482	0.0492154	0.749684	-0.415645	0.0156561	1.36675	down
O-Succinyl-L-homoserine	0.0175325	0.0182818	0.00956818	0.0120518	0.0111302	0.0145822	0.00832356	0.0128281	0.0133676	0.00961329	0.0109363	0.00811995	0.0100114	0.0070322	0.00891201	0.0105137	0.00996009	0.00991922	0.013074	0.00944646	0.722538	-0.468854	0.0118711	1.38555	down
N-Acetyl-D-glucosamine	0.0444118	0.0363707	0.04646	0.0612201	0.0348526	0.0466877	0.030966	0.0332841	0.0251354	0.0747335	0.123762	0.118078	0.187364	0.126509	0.115229	0.0246031	0.0275326	0.0228906	0.039932	0.0911891	2.28361	1.19131	0.0281982	1.24992	up
Tiopronin	0.0471583	0.0504523	0.035833	0.0370537	0.0526702	0.0465086	0.0319371	0.0362924	0.0391668	0.0577679	0.0623213	0.0525328	0.0534684	0.0634238	0.0739335	0.061248	0.068943	0.0706499	0.0418969	0.0626987	1.4965	0.581592	2.04359e-05	1.95171	up
7-Methylxanthine	0.0985551	0.142555	0.171496	0.101434	0.0972544	0.107423	0.0737816	0.0727482	0.0708438	0.151529	0.151251	0.150185	0.158924	0.129814	0.203975	0.16275	0.18644	0.146548	0.10401	0.160157	1.53983	0.622768	0.000978298	1.68719	up
Pentobarbital	0.195833	0.146038	0.118843	0.141924	0.152881	0.136875	0.0905248	0.122093	0.140223	0.11233	0.0834954	0.109726	0.114218	0.0789313	0.105504	0.0969139	0.0947534	0.113013	0.138359	0.100987	0.729889	-0.454251	0.00428426	1.55082	down
3,4-Methylenedioxymethamphetamine (MDMA)	0.00385271	0.00363599	0.00396405	0.00333013	0.00494011	0.0044807	0.00499707	0.00369649	0.00393858	0.00720837	0.00898122	0.00736477	0.00779197	0.00795272	0.00817744	0.00614512	0.00946621	0.0090897	0.00409287	0.00801972	1.95944	0.97044	3.16797e-07	2.16406	up
Suberylglycine	0.154964	0.15367	0.129083	0.115932	0.133153	0.127692	0.0829729	0.0898251	0.116922	0.0906912	0.0870745	0.0841997	0.0999601	0.0764138	0.107315	0.104948	0.112355	0.104159	0.122691	0.0963463	0.785278	-0.348724	0.0146773	1.34327	down
5'-O-methylthymidine	0.0607761	0.041444	0.0422565	0.0783364	0.0544735	0.00948538	0.0516593	0.0531537	0.0540232	0.0917698	0.0991566	0.0469744	0.0751537	0.11091	0.123009	0.0530569	0.0598581	0.0586245	0.049512	0.0798348	1.61243	0.689239	0.0156124	1.30993	up
Jasmonic acid	0.00929124	0.0109439	0.00860519	0.00906005	0.0129238	0.0102542	0.00465313	0.00772197	0.00847425	0.00507696	0.0068115	0.00419424	0.00633502	0.00739698	0.00586377	0.00487577	0.00736746	0.00422018	0.00910308	0.00579354	0.636437	-0.651909	0.00234409	1.59648	down
Primidone	0.0583882	0.0540423	0.0735914	0.0576804	0.0619231	0.0692411	0.0557589	0.0567592	0.0684141	0.0396005	0.0542335	0.0340039	0.0561838	0.0493462	0.0427573	0.0468242	0.0630812	0.0468136	0.0617554	0.0480938	0.778779	-0.360714	0.0024424	1.57553	down
Glycerophosphocholine	0.00400263	0.00251935	0.00395642	0.00320106	0.00618143	0.00342656	0.00464373	0.00286046	0.00249054	0.00418015	0.00596082	0.00676713	0.00385327	0.00476775	0.00680596	0.00633638	0.00370399	0.00585598	0.00369802	0.00535905	1.44917	0.535224	0.010276	1.33717	up
Ribothymidine	0.0736205	0.0575195	0.0635986	0.0657729	0.0710902	0.0736648	0.0504507	0.0568746	0.0549322	0.0287297	0.0518085	0.0431778	0.0554958	0.0501036	0.0465555	0.0491482	0.0630951	0.0632673	0.0630582	0.0501535	0.795352	-0.330334	0.0120927	1.36363	down
Inosine	0.0149898	0.0103248	0.0116494	0.0100942	0.00946478	0.0132101	0.0119688	0.0130268	0.0136226	0.0102016	0.00819944	0.00978743	0.00732846	0.00717423	0.0108935	0.00998466	0.0066545	0.0111498	0.012039	0.00904152	0.751017	-0.413083	0.00253565	1.53666	down
(-)-Naringenin	0.0297675	0.0317303	0.0381621	0.0307635	0.031938	0.036473	0.0296266	0.0242101	0.0318859	0.239895	0.326595	0.192808	0.112008	0.485468	0.118007	0.157957	0.642507	0.213053	0.0316175	0.276477	8.74445	3.12837	0.00350907	1.67791	up
3-Methyluridine	0.067033	0.0246365	0.0220263	0.0407301	0.0390298	0.0373464	0.0308613	0.033577	0.0468515	0.0292345	0.0266682	0.0239589	0.0209648	0.0175324	0.0141438	0.0180889	0.0369126	0.027432	0.0380102	0.0238818	0.628299	-0.670477	0.0158686	1.3411	down
gamma-L-Glutamyl-L-phenylalanine	0.0862816	0.0852402	0.0747161	0.0821855	0.0812888	0.0710054	0.0491554	0.0738898	0.0607257	0.0516549	0.0701048	0.0478387	0.0629419	0.0584567	0.0633688	0.0442224	0.0651571	0.0490048	0.073832	0.0569722	0.771646	-0.373988	0.00475443	1.47698	down
3'-Hydroxyropivacaine	0.0668956	0.19605	0.123403	0.0880559	0.202736	0.264882	0.307711	0.12395	0.289146	0.258566	0.426276	0.290855	0.319928	0.151633	0.268144	0.297594	0.36676	0.276234	0.184759	0.29511	1.59727	0.67561	0.0123325	1.3517	up
N-Acetylglucosamine 1-phosphate	0.0540441	0.0670843	0.0378075	0.0463499	0.0620325	0.0559985	0.0674024	0.0447428	0.0513549	0.0760329	0.082397	0.0682855	0.0615864	0.0931885	0.0598989	0.0516197	0.0641394	0.0745546	0.0540908	0.0701892	1.29762	0.375867	0.00957114	1.42512	up
3'-O-Methylinosine	0.0305452	0.0279525	0.0265447	0.0301975	0.0247456	0.0319131	0.0349962	0.0346972	0.0287526	0.028433	0.0323976	0.028906	0.0450915	0.0340053	0.0329363	0.0393798	0.0376495	0.0346642	0.0300383	0.0348293	1.1595	0.213498	0.0385699	1.11042	up
Xylitol	0.00887722	0.01007	0.0098679	0.0072268	0.013408	0.00840974	0.0042783	0.00650357	0.00714263	0.00655843	0.00507159	0.00476274	0.00532073	0.00385995	0.00633981	0.00607708	0.00650876	0.00576616	0.00842045	0.00558503	0.663269	-0.592334	0.011417	1.41507	down
Cytidine 2',3'-cyclic phosphate	0.00675192	0.00427372	0.00471504	0.00573833	0.00673766	0.0040824	0.00473626	0.00599025	0.00473605	0.00292248	0.00385563	0.00420033	0.00339243	0.00417425	0.00184308	0.00283443	0.00435042	0.00279235	0.00530685	0.00337393	0.63577	-0.653424	0.000507707	1.74867	down
CITIOLONE	0.0469462	0.0444048	0.0320945	0.041609	0.0449411	0.0379413	0.0269259	0.0331041	0.0310207	0.0184298	0.0490722	0.0269369	0.0297952	0.0249839	0.0271718	0.0168666	0.0213622	0.0202618	0.0376653	0.0260978	0.692887	-0.529308	0.0114481	1.36185	down
D-Ribose 1,5-bisphosphate	0.0482741	0.0326167	0.0454338	0.0464187	0.0435586	0.0390062	0.0454984	0.0443257	0.0476891	0.0523685	0.0452765	0.0439912	0.050113	0.0505925	0.0505301	0.0496851	0.0652681	0.0505672	0.0436468	0.0509325	1.16692	0.222709	0.0130862	1.31137	up
5,6,7,8-tetrahydro-2-Naphthoic Acid	0.031253	0.0221887	0.0227415	0.0248139	0.0277367	0.0201777	0.0155454	0.025175	0.0222455	0.0190576	0.0144372	0.0172347	0.020948	0.0164521	0.0219893	0.0209314	0.0210515	0.0201227	0.0235419	0.0191361	0.81285	-0.29894	0.0240106	1.28352	down
Hesperetin	0.0185832	0.0122437	0.0139682	0.0180353	0.0138013	0.0192499	0.0129598	0.0124306	0.0138269	0.0115064	0.012123	0.00808922	0.0137403	0.0125755	0.0129827	0.00948341	0.0142902	0.0105064	0.015011	0.0116997	0.779409	-0.359548	0.0117177	1.35564	down
L-Iditol	0.0160197	0.0146584	0.0172631	0.0196121	0.0208654	0.015662	0.0110624	0.00860535	0.0158877	0.00910916	0.0127951	0.0118552	0.0143033	0.0154823	0.0138346	0.00908539	0.00982924	0.00733504	0.0155151	0.0115144	0.742138	-0.430241	0.0233386	1.27823	down
5'-CMP	0.012632	0.0123749	0.0147118	0.0168709	0.0118762	0.018576	0.0137786	0.013667	0.00989202	0.0159054	0.0179565	0.0136821	0.0170127	0.0145627	0.0170356	0.0144416	0.0210714	0.0173408	0.0138199	0.0165565	1.19802	0.260649	0.031023	1.21933	up
Pravastatin	0.0991719	0.0607669	0.0866153	0.0934579	0.0747487	0.0454107	0.0476181	0.0691543	0.0687118	0.0394257	0.0450975	0.0769018	0.0455953	0.0540158	0.0418542	0.0365814	0.0501632	0.055521	0.0717395	0.0494618	0.689463	-0.536455	0.0102906	1.41994	down
Silybin	0.0100934	0.0184086	0.023982	0.0182657	0.0176057	0.0257799	0.0132343	0.0220072	0.0173364	0.0240928	0.0240682	0.0240826	0.0270656	0.0194151	0.0287154	0.0286238	0.0225355	0.0238969	0.0185237	0.0247218	1.3346	0.416409	0.00667115	1.46249	up
Nomilin	0.03071	0.0148054	0.0269058	0.0294903	0.0408585	0.0255066	0.0300553	0.0327068	0.0319995	0.02093	0.0192787	0.0161283	0.0185847	0.015952	0.0159547	0.0130925	0.029243	0.0163941	0.0292265	0.0183953	0.629407	-0.667936	0.00164585	1.64016	down
12-Oxo-2,3-dinor-10,15-phytodienoic acid	0.396941	0.273002	0.309085	0.266882	0.482821	0.371529	0.166707	0.208831	0.235452	0.119465	0.277435	0.224634	0.240795	0.233449	0.227086	0.176811	0.214492	0.24126	0.30125	0.21727	0.721227	-0.471474	0.0421589	1.1755	down
Positive mode
Metabolites	L_1_neg.L_1	L_2_neg.L_2	L_3_neg.L_3	L_4_neg.L_4	L_5_neg.L_5	L_6_neg.L_6	L_7_neg.L_7	L_8_neg.L_8	L_9_neg.L_9	LH_1_neg.LH_1	LH_2_neg.LH_2	LH_3_neg.LH_3	LH_4_neg.LH_4	LH_5_neg.LH_5	LH_6_neg.LH_6	LH_7_neg.LH_7	LH_8_neg.LH_8	LH_9_neg.LH_9	L_Mean	LH_Mean	Fold_change	log2FC	Pvalue	VIP	regulated
2-Amino-2-methyl-1,3-propanediol	1.33539	1.53845	0.850817	1.07312	1.71855	1.56054	1.50682	1.07374	1.21591	1.6081	1.67296	1.70665	1.54335	1.73692	1.68556	1.54334	1.99395	1.89046	1.31926	1.70903	1.29545	0.37345	0.00344184	1.73987	up
Pyrrolidine	0.255801	0.339439	0.176214	0.199436	0.26648	0.267369	0.187127	0.214288	0.22141	0.320984	0.334602	0.279675	0.263947	0.31944	0.32384	0.361848	0.334991	0.445201	0.236396	0.331614	1.40279	0.488299	0.00121445	1.81747	up
Trimethylamine N-oxide	0.0277185	0.0126628	0.0125186	0.0211501	0.0233022	0.026013	0.00671474	0.00922226	0.0133474	0.0210638	0.0281578	0.0301926	0.0354031	0.0402877	0.10774	0.0171491	0.0245081	0.047926	0.0169611	0.0391587	2.30874	1.20711	0.0435142	1.31941	up
Acetoacetic acid	0.125581	0.0739177	0.0594301	0.0746139	0.101454	0.104262	0.120419	0.132172	0.109396	0.0645809	0.0881052	0.0716201	0.0638803	0.0737354	0.0629162	0.0727569	0.0922024	0.101747	0.100139	0.0768383	0.76732	-0.382099	0.032378	1.3131	down
beta-Alanine	0.0228787	0.0250414	0.0299613	0.0268488	0.030754	0.0382315	0.0194845	0.0210429	0.0312478	0.0468552	0.0460193	0.0334238	0.0492126	0.0667639	0.043583	0.0448375	0.0447482	0.0513211	0.0272768	0.0474183	1.73841	0.797771	5.47835e-05	2.08641	up
2(1H)-Pyridinone	0.0259364	0.0269308	0.0316952	0.0271451	0.0268467	0.0273514	0.0143727	0.0185483	0.0184201	0.0168288	0.0213187	0.0163932	0.0165925	0.0209955	0.0200621	0.0189045	0.0250057	0.0183447	0.0241385	0.0193829	0.802985	-0.316555	0.0432102	1.19308	down
Glycine	0.0461073	0.0414807	0.0476962	0.0408655	0.0417854	0.0448608	0.0464575	0.0406285	0.0370289	0.0463836	0.0517739	0.0495996	0.039896	0.0479196	0.0509786	0.0503535	0.0544749	0.0516959	0.0429901	0.0492306	1.14516	0.195552	0.00357816	1.67804	up
Indole	0.0447252	0.0462285	0.0463811	0.0448107	0.0405619	0.0462704	0.0499571	0.0485015	0.0424141	0.0502031	0.0463481	0.0472285	0.0500764	0.049933	0.053994	0.0470565	0.052014	0.049419	0.045539	0.0495859	1.08887	0.122828	0.00556434	1.62814	up
Picolinic acid	0.572819	0.564873	0.536465	0.574193	0.629746	0.603586	0.515303	0.579524	0.460953	0.47837	0.580491	0.476663	0.470584	0.566798	0.490137	0.471276	0.444828	0.509578	0.559718	0.498747	0.891069	-0.166392	0.0158934	1.38608	down
Imidazoleacetic acid	0.0736843	0.0763024	0.103209	0.072711	0.0674266	0.0677099	0.0492194	0.0554997	0.0388401	0.0793219	0.131274	0.0927928	0.0881877	0.107593	0.144265	0.0751747	0.0984382	0.0997789	0.0671781	0.10187	1.51641	0.600661	0.00289771	1.69681	up
Thymine	0.0694035	0.108611	0.0683887	0.0915591	0.0761016	0.0821225	0.158848	0.0491576	0.0468773	0.046958	0.0576172	0.0506654	0.0463237	0.0608853	0.0466337	0.0311582	0.0794036	0.0358292	0.0834521	0.0506083	0.606435	-0.721576	0.0228058	1.37269	down
3-Furancarboxylic acid	0.0268238	0.0275257	0.0198728	0.0202088	0.0239023	0.0243999	0.0138933	0.0209797	0.0204681	0.0183417	0.0133849	0.0171144	0.0133233	0.0118539	0.0159367	0.0135038	0.016438	0.0174556	0.0220083	0.0152614	0.693437	-0.528162	0.00105874	1.80198	down
Creatine	0.00685319	0.0078752	0.00349017	0.00465542	0.00371724	0.00424403	0.00372884	0.00511306	0.00611303	0.00903516	0.00886776	0.00959186	0.00820809	0.00966536	0.00839627	0.00735219	0.00770955	0.0110858	0.0050878	0.00887912	1.74518	0.803375	3.03371e-05	2.08414	up
D-Aspartic acid	0.0980546	0.0978659	0.078554	0.0820738	0.0939884	0.0822029	0.101363	0.0943087	0.0951555	0.0462733	0.0625554	0.0503184	0.077688	0.0575072	0.0638693	0.0518721	0.0562725	0.0550868	0.0915074	0.0579381	0.633152	-0.659376	5.21999e-07	2.29194	down
Methyl acetoacetate	0.515864	0.492061	0.341813	0.338692	0.37598	0.334598	0.229088	0.329823	0.345425	0.267016	0.189788	0.280301	0.247607	0.205029	0.310656	0.238305	0.30686	0.267818	0.367038	0.257042	0.700315	-0.513924	0.00555046	1.63011	down
2',4'-Dihydroxyacetophenone	0.0040094	0.00428306	0.00446687	0.00399486	0.00475418	0.00366439	0.00304605	0.00451624	0.00499019	0.00211022	0.00311799	0.00252616	0.00352376	0.00289909	0.00327776	0.00270243	0.00288232	0.00276017	0.00419169	0.00286666	0.68389	-0.548164	7.28523e-05	2.04544	down
Adenine	0.360538	0.191551	0.239752	0.326839	0.239937	0.170683	0.15523	0.149326	0.183323	0.530383	0.350798	0.353973	0.429305	0.303596	0.607903	0.165948	0.324179	0.231488	0.224131	0.366397	1.63475	0.709066	0.0187294	1.39204	up
Hypoxanthine	0.0558493	0.0753902	0.0637357	0.0516307	0.0618829	0.0658282	0.0509632	0.0553002	0.0568241	0.0772684	0.074263	0.0733992	0.0713551	0.0757572	0.0874724	0.0789627	0.0863223	0.079253	0.0597116	0.0782281	1.3101	0.389676	4.11057e-05	2.14128	up
Scopoline	0.0197649	0.0278517	0.0331307	0.0217301	0.0436098	0.0337399	0.0182293	0.0213794	0.0187931	0.041924	0.0361771	0.0351329	0.0252328	0.0457141	0.0522141	0.0282365	0.0492004	0.0280229	0.0264699	0.0379839	1.43499	0.521036	0.0185145	1.47598	up
Erythritol	0.218117	0.143728	0.124653	0.145315	0.191759	0.206637	0.208631	0.217435	0.247998	0.130388	0.164142	0.132746	0.133899	0.14278	0.13279	0.138304	0.163393	0.17683	0.189364	0.146141	0.771748	-0.373797	0.0156824	1.48152	down
4-Hexen-1-ol, (E)-	0.0401255	0.0405869	0.031771	0.0261521	0.0310376	0.032226	0.0236498	0.0241548	0.0312711	0.0268962	0.0203384	0.0270669	0.0231304	0.0186837	0.0289483	0.0268398	0.0277993	0.0263963	0.0312194	0.0251222	0.804697	-0.313483	0.0231462	1.35516	down
Malonic acid	0.0374923	0.0371781	0.0207544	0.0350978	0.0406098	0.0377028	0.0332887	0.0353215	0.0319265	0.0320618	0.0299761	0.0274863	0.0293043	0.0336702	0.0216672	0.0196537	0.0297802	0.0300889	0.0343747	0.0281876	0.820012	-0.286283	0.0231521	1.32883	down
4-Hydroxycinnamic acid	0.011713	0.0157613	0.00639982	0.00994594	0.0200192	0.0176385	0.00626634	0.0109812	0.0141341	0.0154336	0.0160856	0.0133784	0.0159565	0.0176442	0.0171225	0.0165459	0.0175428	0.0192904	0.0125399	0.0165556	1.32023	0.400785	0.0383442	1.35484	up
L-Lysine	0.0428833	0.057046	0.0405573	0.0528761	0.0587801	0.0515228	0.0438783	0.0453015	0.045906	0.0516298	0.0583217	0.0498905	0.0581158	0.0660708	0.0655004	0.0510475	0.0601571	0.0631308	0.0487502	0.0582072	1.19399	0.25579	0.00612302	1.63896	up
D-Ribose	0.310936	0.253698	0.179598	0.202136	0.258524	0.224545	0.126002	0.250545	0.142153	0.109103	0.146653	0.152637	0.14886	0.124635	0.100797	0.0978537	0.185811	0.142901	0.21646	0.134361	0.620722	-0.687981	0.00316914	1.72249	down
Diaminopimelic acid	0.0480513	0.0614155	0.0579473	0.054717	0.0399821	0.0988743	0.0285481	0.0334033	0.0539912	0.0651306	0.102171	0.108196	0.106495	0.0945114	0.0677077	0.0337395	0.0865932	0.040248	0.0529922	0.0783102	1.47777	0.56342	0.0457782	1.20374	up
Gly-Val	0.21738	0.347827	0.261734	0.163131	0.191898	0.236146	0.116131	0.194939	0.160403	0.143018	0.105115	0.120082	0.137437	0.103751	0.151339	0.13279	0.149525	0.130463	0.209954	0.130391	0.621046	-0.687229	0.00749605	1.59223	down
Phenelzine	0.0275709	0.0332046	0.0145521	0.0185251	0.0190591	0.020585	0.0174241	0.0226065	0.0262697	0.0398845	0.0349991	0.0379199	0.0379893	0.0420356	0.0400812	0.0313662	0.0329507	0.0475041	0.0221997	0.0383034	1.7254	0.786935	1.15371e-05	2.13808	up
Guanidineacetic acid	0.0512562	0.0401932	0.0205285	0.0537941	0.0297775	0.0381694	0.044914	0.0588646	0.0516515	0.031208	0.0271631	0.0363957	0.0413771	0.0265515	0.0235957	0.0215756	0.024469	0.0412831	0.0432388	0.0304021	0.703121	-0.508155	0.0196186	1.4301	down
DL-Homoserine	0.505768	0.519636	0.402042	0.380808	0.414812	0.366103	0.249643	0.353769	0.382416	0.29345	0.218169	0.311832	0.295844	0.22555	0.349912	0.277894	0.342741	0.302466	0.397222	0.290873	0.732268	-0.449556	0.00456245	1.63152	down
L-Carnitine	25.7005	31.3461	25.1427	23.0994	22.0146	25.5367	26.0237	28.4299	23.5844	19.077	22.0273	19.6382	24.4888	23.6237	22.9589	23.9796	23.9392	23.8212	25.6531	22.6171	0.881651	-0.18172	0.0195552	1.35862	down
3-Aminobutanoic acid	0.0247541	0.0195789	0.0164924	0.0241655	0.0246255	0.0224267	0.0227524	0.0226068	0.0234766	0.0274828	0.0271535	0.0213703	0.0245814	0.0311133	0.0244125	0.0200004	0.0273967	0.0288906	0.0223199	0.0258224	1.15692	0.210293	0.0327553	1.29332	up
trans-2-Hydroxycinnamic acid	0.0648369	0.0921633	0.0387166	0.069687	0.107106	0.0900052	0.0489099	0.0682257	0.0776943	0.0968074	0.0932692	0.0961665	0.0930741	0.114761	0.0943269	0.103843	0.104977	0.13574	0.0730384	0.103663	1.41929	0.505171	0.00308413	1.74172	up
Pyridoxal (Vitamin B6)	0.201974	0.183498	0.12963	0.150968	0.183957	0.163937	0.0933304	0.16518	0.116303	0.0867531	0.102772	0.102288	0.10512	0.082582	0.0799087	0.0911404	0.131382	0.106977	0.154309	0.0987693	0.640076	-0.643684	0.00123089	1.84101	down
Pyridoxamine (PM)	0.0166675	0.0205376	0.0177812	0.0141256	0.0180229	0.0143572	0.0172297	0.0208575	0.0155619	0.0163855	0.0131617	0.0119781	0.0151982	0.0122518	0.0134623	0.0150533	0.0160178	0.0132829	0.0172379	0.014088	0.817266	-0.291122	0.00560256	1.58912	down
N-Methyl-D-aspartic acid	0.047204	0.0558124	0.0290742	0.0303084	0.0363164	0.0333831	0.0204542	0.0296672	0.0286022	0.0273558	0.0201674	0.0268125	0.0216382	0.0197944	0.0278483	0.0304982	0.0280148	0.0257301	0.0345358	0.0253178	0.733087	-0.447943	0.0357271	1.28912	down
Propionylglycine	1.37589	1.28101	0.784895	0.732113	0.912283	0.863144	0.613645	0.832881	0.9412	0.648091	0.668413	0.655886	0.59729	0.612583	0.765996	0.730543	0.689639	0.783132	0.92634	0.683508	0.737859	-0.438583	0.0195634	1.46871	down
N-Methylhydantoin	0.0079502	0.00860454	0.00562494	0.00543884	0.00594067	0.00719204	0.00444214	0.00704826	0.00573982	0.00493812	0.00422247	0.00513723	0.0040667	0.00259199	0.00471309	0.0031181	0.00444911	0.00300777	0.00644238	0.00402718	0.625107	-0.677826	0.000512262	1.86548	down
Erythrono-1,4-lactone	0.014549	0.0163847	0.0173526	0.012944	0.0160336	0.0155476	0.0122482	0.0125046	0.0129217	0.03435	0.02873	0.0267873	0.027502	0.0271711	0.0345266	0.0271461	0.0302797	0.0338172	0.0144985	0.0300344	2.07156	1.05072	2.1846e-08	2.41778	up
Phosphorylcholine	1.57855	1.72118	1.59069	1.62192	1.75347	1.77133	1.87699	2.07333	1.60009	1.52563	2.23401	1.56191	2.24437	2.4166	2.18542	2.68926	2.47366	2.28822	1.73195	2.1799	1.25864	0.331862	0.00932827	1.58174	up
Gly-Gln	0.0121222	0.0108423	0.00614661	0.00680216	0.00952045	0.00829629	0.00455894	0.00961492	0.00769673	0.00774092	0.00607211	0.00671346	0.00571125	0.00275151	0.00539142	0.00592606	0.00523361	0.00801503	0.00840007	0.0059506	0.708399	-0.497366	0.02184	1.38221	down
Pro-Ala	0.1972	0.26835	0.156194	0.153941	0.246431	0.18193	0.124252	0.151454	0.148206	0.127868	0.11956	0.130269	0.139523	0.121571	0.132651	0.152994	0.157365	0.156527	0.180884	0.137592	0.760664	-0.394668	0.0290318	1.32854	down
Ser-Val	0.0287496	0.0409103	0.0275973	0.030788	0.0485859	0.0352869	0.021819	0.0278733	0.0230368	0.0221533	0.0220011	0.0244681	0.0201855	0.0173294	0.0247929	0.0206097	0.000914593	0.0221818	0.0316275	0.019404	0.613519	-0.704821	0.00522325	1.57325	down
DL-Indole-3-lactic acid	0.15987	0.161798	0.0669681	0.0956676	0.0776934	0.0865266	0.0790555	0.108943	0.116167	0.212375	0.204558	0.206822	0.19233	0.21321	0.212462	0.154063	0.179285	0.262081	0.105855	0.204132	1.92842	0.947419	8.58175e-06	2.14219	up
Val-Ala	1.34437	1.33339	0.7332	0.955663	0.928951	0.879334	0.533118	0.853155	0.887896	0.663832	0.516193	0.732774	0.627712	0.492304	0.766617	0.703784	0.719862	0.697236	0.938787	0.657813	0.700705	-0.513121	0.0122442	1.52399	down
L-Pyroglutamic acid	0.00621901	0.00784652	0.00566068	0.00711946	0.00777281	0.00712417	0.00722694	0.00665564	0.00584661	0.00991584	0.00837979	0.00752443	0.00611662	0.0106208	0.00885481	0.00647062	0.0112499	0.00941084	0.0068302	0.00872707	1.27772	0.353569	0.0138068	1.58871	up
Ala-Thr	0.0156618	0.0125687	0.00511939	0.00697464	0.00561698	0.00917871	0.00654243	0.0126651	0.00938124	0.00574401	0.00474224	0.00566182	0.00522553	0.00481614	0.00438396	0.00578056	0.00765025	0.00889485	0.009301	0.00587771	0.631944	-0.662132	0.0250639	1.38523	down
2-Phenylacetamide	0.48343	0.563786	0.346288	0.32677	0.337695	0.306447	0.230073	0.40722	0.340957	0.292732	0.195153	0.318371	0.227638	0.232869	0.312587	0.281315	0.307363	0.326335	0.371407	0.277151	0.746219	-0.422329	0.025782	1.33325	down
Iminodiacetic acid	0.0040209	0.00604629	0.00443607	0.00417487	0.00634994	0.00476501	0.00338723	0.00499155	0.00466126	0.0141159	0.0221721	0.014783	0.0145651	0.0173903	0.0157067	0.0123491	0.0231299	0.0198354	0.00475924	0.0171164	3.59646	1.84658	5.55529e-06	2.34311	up
sn-Glycerol 3-phosphoethanolamine	0.00662089	0.00811591	0.00656659	0.00853519	0.00907274	0.0095837	0.00599583	0.00626122	0.00672649	0.00952124	0.0112771	0.00868549	0.0103518	0.0131968	0.0105205	0.00794551	0.0106996	0.0104321	0.00749762	0.0102922	1.37274	0.457054	0.000774482	1.86702	up
Val-Val	0.118635	0.150107	0.0738674	0.0833891	0.112963	0.104748	0.0479325	0.0683262	0.105218	0.0757808	0.0490918	0.0770677	0.0631398	0.0657509	0.0723714	0.0654039	0.0756182	0.0716662	0.0961317	0.0684323	0.71186	-0.490335	0.0284955	1.33659	down
Carbaryl	0.128217	0.140948	0.106236	0.094364	0.0706673	0.0785812	0.066384	0.0908258	0.0801117	0.0920282	0.0627558	0.0885179	0.0530078	0.0618147	0.0872564	0.0591801	0.0671062	0.0659952	0.0951483	0.0708514	0.744641	-0.425383	0.0282831	1.3168	down
Ile-Ala	6.1795	6.21638	4.02493	3.9793	4.51228	4.48147	2.94011	3.75592	4.58754	2.94444	2.47467	3.48867	2.84115	2.49658	3.45882	3.15402	3.40518	3.15872	4.51972	3.04692	0.674139	-0.568882	0.00311148	1.74903	down
Acetylcarnitine	13.4623	9.6715	8.41914	9.69684	12.1646	12.6695	14.4522	14.7264	14.5341	8.58638	10.9337	8.08006	7.99978	9.45847	8.73811	8.54035	10.8409	12.6315	12.1996	9.53436	0.781529	-0.355628	0.0146517	1.43354	down
Lys-Gly	0.0135191	0.0177815	0.0123249	0.013858	0.0235518	0.0154801	0.00850815	0.0122838	0.00991763	0.0114312	0.0100767	0.0120607	0.00779655	0.00826567	0.0108394	0.00810166	0.0105405	0.00903223	0.0141361	0.00979386	0.692825	-0.529436	0.0207107	1.37536	down
Ser-Thr	0.0121791	0.0120306	0.00549247	0.00740494	0.00746471	0.00894794	0.00679864	0.0118004	0.00932894	0.00664942	0.00583028	0.00524485	0.00537695	0.00471559	0.0052898	0.00835276	0.00614817	0.00826918	0.00904975	0.00620856	0.686047	-0.543621	0.0102424	1.52192	down
L-Kynurenine	0.00323165	0.00386926	0.00345113	0.00328942	0.00406687	0.00434838	0.00418924	0.00399348	0.00304691	0.00724632	0.00781891	0.00730565	0.00538297	0.00801183	0.00679019	0.00561144	0.00451312	0.00795083	0.0037207	0.00673681	1.81063	0.856489	5.08217e-05	2.17935	up
Pro-Gly	0.189166	0.186253	0.123905	0.112998	0.138124	0.130629	0.0850731	0.148422	0.12671	0.121124	0.0796287	0.114588	0.0905429	0.063255	0.115119	0.118485	0.113309	0.12574	0.13792	0.104643	0.758726	-0.398349	0.0249664	1.33118	down
Linalool oxide	0.14886	0.152494	0.105443	0.0847961	0.104989	0.108006	0.0664371	0.11394	0.104377	0.100696	0.0636952	0.0984382	0.071136	0.0550984	0.0885483	0.0864506	0.0954605	0.100559	0.109927	0.0844535	0.768271	-0.380313	0.0329983	1.26934	down
Hexanoylglycine	0.272383	0.221583	0.191458	0.168306	0.20079	0.187751	0.108802	0.180398	0.193946	0.139956	0.128587	0.182759	0.140717	0.111389	0.191519	0.124457	0.14695	0.175571	0.191713	0.149101	0.777728	-0.362662	0.0269499	1.3318	down
N-.alpha.-Acetyl-L-arginine	0.369367	0.239336	0.260527	0.266359	0.344793	0.365768	0.210036	0.272793	0.29572	0.246315	0.296941	0.169472	0.225016	0.175013	0.146803	0.283071	0.267061	0.216074	0.291633	0.225085	0.771809	-0.373684	0.0206124	1.39573	down
Ala-Ser	0.135153	0.12835	0.0753033	0.0803624	0.0964224	0.100903	0.0627822	0.102609	0.0938356	0.0779935	0.0624804	0.078601	0.0638413	0.0561537	0.0901464	0.0776576	0.0734595	0.0855421	0.0973022	0.0739862	0.760375	-0.395217	0.0204168	1.38995	down
Val-Thr	1.06745	1.27143	0.913313	0.61514	1.05261	0.96969	0.470013	0.746447	0.617107	0.568378	0.439551	0.593315	0.509701	0.382796	0.8449	0.719423	0.540928	0.579584	0.858133	0.575397	0.670522	-0.576643	0.014128	1.4325	down
Pantothenate	0.0196587	0.0247587	0.0285289	0.0259458	0.0248801	0.0260902	0.0206792	0.0240856	0.0208475	0.0325546	0.0309297	0.0277555	0.0318194	0.0304855	0.0399084	0.0326994	0.0435955	0.0397036	0.0239416	0.0343835	1.43614	0.522195	0.000216397	2.06507	up
Prilocaine	0.00404411	0.00467237	0.00238262	0.00388012	0.00368621	0.00596702	0.00598485	0.00317395	0.00369018	0.00261334	0.00205414	0.00159325	0.00307879	0.00331697	0.0030867	0.00322811	0.00354211	0.00438493	0.0041646	0.0029887	0.717644	-0.478659	0.0292496	1.24891	down
Thr-Thr	1.73232	1.65965	1.07212	1.09514	1.32701	1.28086	0.814972	1.16635	1.16599	1.00353	0.762205	1.04834	0.908361	0.688156	1.05983	1.05877	0.976028	0.965405	1.25716	0.94118	0.748658	-0.417622	0.0121598	1.50917	down
(R)-mevalonic acid 5-Phosphate	0.175858	0.20504	0.144172	0.14919	0.152189	0.127607	0.072896	0.0976605	0.152549	0.0921196	0.0660828	0.101169	0.095818	0.0784726	0.102439	0.0779316	0.112202	0.101572	0.141907	0.0919785	0.648161	-0.625576	0.00493093	1.66296	down
gamma-L-Glutamyl-L-valine	0.0195897	0.0196895	0.0110509	0.0145392	0.0161546	0.0144734	0.0117188	0.0129902	0.0145087	0.014271	0.0126283	0.0114738	0.0132909	0.0134923	0.0132214	0.006451	0.0104129	0.0132664	0.0149683	0.0120564	0.805464	-0.312108	0.0404941	1.23759	down
Pro-Asp	0.0637139	0.0556701	0.0397037	0.0424205	0.0463821	0.0433988	0.0329973	0.0478468	0.0387995	0.0383852	0.0331176	0.0402978	0.0235933	0.0187607	0.0318105	0.0330429	0.0427039	0.0364074	0.0456592	0.0331244	0.72547	-0.463013	0.00695997	1.54066	down
Leu-Thr	0.203379	0.173606	0.10192	0.113295	0.106216	0.105947	0.0731305	0.145877	0.124331	0.0939342	0.0594489	0.085894	0.0801346	0.0497309	0.0784036	0.0783009	0.0780251	0.0912821	0.127522	0.0772394	0.605692	-0.723343	0.00544323	1.69443	down
alpha-Guanidinoglutaric Acid	0.00531555	0.00633819	0.00587617	0.00756167	0.00815996	0.00603267	0.00685454	0.00590891	0.00654294	0.0106886	0.0121933	0.00912615	0.013395	0.0155623	0.0119004	0.0130093	0.0129095	0.0153774	0.00651007	0.0126846	1.94847	0.962339	4.93046e-06	2.27807	up
(R)-(+)-Citronellic acid	0.0250138	0.0206988	0.0134274	0.0141992	0.013812	0.0132299	0.0110801	0.0164726	0.0156912	0.0130245	0.00843215	0.0106447	0.00920016	0.0076717	0.00874473	0.0100096	0.0108495	0.014512	0.0159583	0.0103432	0.648139	-0.625625	0.00476018	1.67294	down
Thr-Asp	0.0112566	0.0132849	0.011026	0.0140713	0.0160074	0.00995159	0.00813942	0.00961066	0.0104937	0.0068618	0.00704003	0.00680154	0.00809876	0.00659513	0.00770985	0.00713326	0.010232	0.00812706	0.011538	0.00762216	0.660616	-0.598117	0.00114119	1.82397	down
Ala-Phe	0.0308365	0.0279831	0.0193298	0.0171596	0.0209738	0.019468	0.0141528	0.022511	0.0208436	0.0186459	0.013526	0.0186176	0.0147652	0.0146282	0.0157482	0.017412	0.0158303	0.0198083	0.0214731	0.0165535	0.770895	-0.375393	0.0233981	1.40596	down
Phe-Ala	1.38651	1.52485	1.06583	0.918674	0.972686	0.742658	0.487287	0.829018	0.769327	0.790709	0.540701	0.870778	0.675977	0.518803	0.919937	0.647107	0.713007	0.607736	0.966317	0.698306	0.722647	-0.468636	0.0436993	1.25342	down
Suberic acid	0.00254161	0.00133791	0.00364331	0.00314068	0.00292974	0.003842	0.00262327	0.00264188	0.00223242	0.00510911	0.00430731	0.00754575	0.00459514	0.00792988	0.00530361	0.00363854	0.0029273	0.00476676	0.00277031	0.00512482	1.84991	0.887452	0.00245433	1.75948	up
3'-O-methylcytidine	0.0584304	0.0412797	0.0209139	0.0348979	0.0383006	0.0327119	0.0281717	0.0407095	0.0339302	0.0224454	0.0235225	0.025291	0.0200984	0.0166534	0.02238	0.0302731	0.0310793	0.030698	0.036594	0.0247157	0.675403	-0.566179	0.00975109	1.56424	down
Agomelatine	0.0794747	0.100468	0.0642236	0.0693266	0.0804719	0.0787873	0.0576767	0.0723296	0.0703969	0.056334	0.0607411	0.0520032	0.0640954	0.0605222	0.0625237	0.0736267	0.0651668	0.074904	0.074795	0.0633241	0.846635	-0.240187	0.0310282	1.26098	down
Pro-Glu	0.0698396	0.0711641	0.0388801	0.0792906	0.0607272	0.0554127	0.0410113	0.0554105	0.056028	0.0411983	0.048279	0.0375467	0.0431021	0.0399003	0.0333366	0.0388949	0.0529054	0.055514	0.0586405	0.0434086	0.74025	-0.433915	0.0110293	1.49384	down
Leu-Leu	1.68166	1.6368	1.07318	1.05415	1.14655	1.21723	0.7515	1.11749	1.05616	0.765624	0.682789	0.906626	0.725499	0.639145	0.925848	1.03845	0.963734	1.10246	1.19275	0.86113	0.721973	-0.469982	0.0115378	1.4848	down
2-Methylbutyroylcarnitine	0.316538	0.266084	0.25213	0.201504	0.271573	0.383151	0.984564	0.355741	0.285136	3.48505	2.70742	3.27001	2.40469	3.44628	3.58255	3.98103	3.14519	5.66012	0.368491	3.52026	9.55318	3.25598	3.90448e-06	2.35521	up
Thr-Ser	0.277209	0.168084	0.158594	0.173892	0.196828	0.133396	0.0778375	0.133605	0.164131	0.16677	0.0739572	0.101644	0.101091	0.0560861	0.0920241	0.0900947	0.175893	0.173745	0.164842	0.114589	0.695148	-0.524608	0.0489003	1.20227	down
Met-Thr	0.270934	0.299305	0.166888	0.18576	0.234113	0.193506	0.132018	0.198592	0.222469	0.190108	0.113629	0.1948	0.146535	0.103779	0.147656	0.15512	0.163675	0.184586	0.211509	0.155543	0.735396	-0.443407	0.0158149	1.42647	down
N-(omega)-Hydroxyarginine	0.268475	0.295263	0.197082	0.161715	0.167257	0.138577	0.122395	0.154613	0.168697	0.119732	0.134568	0.121948	0.113698	0.107907	0.163339	0.152854	0.176626	0.150239	0.186008	0.137879	0.741253	-0.431963	0.0440848	1.24939	down
Pro-Val	0.10429	0.073416	0.0561988	0.0558069	0.0591462	0.0670265	0.038246	0.086368	0.0567942	0.0392657	0.0404222	0.0433728	0.0386364	0.0309544	0.0416868	0.0570789	0.0524838	0.0642768	0.0663659	0.0453531	0.68338	-0.54924	0.0143626	1.47305	down
L-Valine	0.230208	0.111767	0.153072	0.0872833	0.0753973	0.074918	0.0588952	0.0947191	0.0749098	0.0724775	0.0590989	0.0617588	0.057723	0.0458971	0.0617274	0.0653381	0.0687762	0.0726911	0.106797	0.062832	0.588334	-0.765294	0.0406135	1.37248	down
Meclofenoxate	0.0274496	0.0338913	0.00853867	0.0282301	0.014776	0.0172131	0.0186506	0.0215762	0.0162899	0.00910415	0.0107058	0.0116557	0.00657897	0.00738144	0.00852097	0.0151366	0.00981646	0.00752084	0.0207351	0.00960232	0.463096	-1.11062	0.00254272	1.78628	down
Purine	0.0214159	0.0234469	0.0200839	0.0180817	0.0283806	0.02221	0.0289811	0.0218991	0.0121628	0.0245207	0.0212431	0.030393	0.029939	0.0333498	0.0346895	0.023571	0.0310308	0.0273376	0.0218513	0.0284527	1.3021	0.380845	0.0107415	1.5107	up
Pro-Thr	0.489677	0.492264	0.437478	0.391392	0.421502	0.439281	0.393386	0.459726	0.398825	0.365279	0.402451	0.370062	0.390305	0.409668	0.377872	0.354646	0.40444	0.388905	0.435948	0.384848	0.882783	-0.179869	0.00418489	1.67003	down
1,7-Dimethyluric acid	0.00768833	0.0281844	0.0193067	0.00877414	0.0253686	0.0255727	0.00963092	0.0129041	0.00743085	0.0305434	0.0444093	0.0231449	0.0171306	0.0298891	0.0576137	0.0422117	0.0474049	0.0249566	0.0160956	0.035256	2.19041	1.1312	0.00278395	1.77652	up
Leu-Ser	0.245015	0.189447	0.113789	0.116314	0.128379	0.164432	0.0785447	0.194816	0.138483	0.105281	0.0764236	0.109591	0.0735293	0.0778383	0.100862	0.112342	0.10439	0.140732	0.152135	0.10011	0.658032	-0.603771	0.0172008	1.44488	down
Ile-Ser	0.108362	0.134204	0.0713324	0.0808623	0.0772668	0.0824363	0.0530585	0.104707	0.0847423	0.0753249	0.0517759	0.0608959	0.0577852	0.0387573	0.0697546	0.0598149	0.0577238	0.0629764	0.0885523	0.0594232	0.671052	-0.575504	0.0063566	1.60082	down
D-Biotin	0.162681	0.255565	0.23155	0.232981	0.267609	0.297587	0.226508	0.26256	0.238253	0.548624	0.455572	0.416724	0.350555	0.501938	0.461761	0.524871	0.693907	0.921493	0.241699	0.541716	2.24128	1.16432	0.000677492	2.05186	up
Glu-Pro	0.164356	0.140352	0.0849806	0.0839775	0.10605	0.0987758	0.0724006	0.12542	0.0870795	0.0786046	0.0684186	0.0921602	0.0663252	0.0502665	0.085864	0.0862796	0.0943382	0.0918972	0.107044	0.0793504	0.741291	-0.431888	0.0311308	1.32245	down
Val-Tyr	0.291236	0.313705	0.194866	0.186257	0.220003	0.200846	0.147737	0.194939	0.174029	0.191104	0.1301	0.169358	0.146597	0.132284	0.144422	0.145241	0.145431	0.166801	0.213735	0.152371	0.712896	-0.488237	0.0096334	1.57466	down
Diethylcarbamazine	0.0217138	0.020792	0.0246754	0.0230496	0.0272264	0.0162137	0.0149513	0.0194661	0.0209207	0.0150955	0.0119525	0.0129197	0.0111322	0.0105377	0.0113879	0.00851129	0.0195538	0.0127069	0.021001	0.0126442	0.602075	-0.731985	0.000137538	1.95651	down
Phe-Thr	0.748644	0.831428	0.523705	0.49747	0.558288	0.447689	0.323714	0.46778	0.504386	0.452308	0.278381	0.441384	0.340372	0.26118	0.483296	0.373843	0.426895	0.392465	0.544789	0.383347	0.703661	-0.507047	0.0165105	1.43389	down
N-Acetyl-L-tyrosine	0.0192023	0.0701998	0.0902505	0.0333803	0.0681027	0.0792057	0.0337123	0.0348836	0.0255781	0.0585841	0.0976358	0.0853566	0.0944864	0.121377	0.156413	0.0888479	0.107322	0.062066	0.0505017	0.0968987	1.91872	0.940145	0.00302977	1.71959	up
His-Ala	0.114731	0.12254	0.0678757	0.0753807	0.0811209	0.0632239	0.0464111	0.066992	0.0618651	0.0613441	0.0433589	0.0650039	0.0499563	0.0396992	0.0667378	0.0516653	0.0559885	0.053579	0.0777933	0.0541481	0.696051	-0.522734	0.0240674	1.39525	down
Val-Gln	0.0643006	0.0641838	0.0346179	0.0459867	0.0466501	0.0404911	0.0465398	0.0598566	0.0477692	0.0365689	0.0346955	0.0413258	0.0303181	0.0377397	0.0436211	0.0432526	0.0381486	0.0474598	0.050044	0.0392367	0.784044	-0.350994	0.0170935	1.42714	down
Glu-Thr	0.0282145	0.033911	0.0202915	0.0233529	0.0275211	0.0243324	0.0153043	0.0274114	0.0281074	0.0227691	0.0142882	0.0180926	0.0183517	0.0144294	0.0154041	0.0165033	0.0190259	0.0168271	0.0253829	0.017299	0.681522	-0.553167	0.00167279	1.7792	down
Pro-Asn	0.0132109	0.0504463	0.0308219	0.0211746	0.0228853	0.0347348	0.0129026	0.0174619	0.0196072	0.0354698	0.0342267	0.0270615	0.0300384	0.0393524	0.0445173	0.0449623	0.0314865	0.0304119	0.0248051	0.0352807	1.42232	0.508247	0.0400204	1.33697	up
Ile-Thr	2.23643	2.23612	1.66912	1.06575	1.68595	1.38364	1.01626	1.49044	1.42366	1.09053	0.840893	0.876103	1.14112	0.913294	1.2378	1.03734	0.891458	1.14928	1.5786	1.01976	0.645991	-0.630414	0.00478274	1.71341	down
Sulfacetamide	0.00426479	0.00500941	0.00724839	0.00472444	0.00555039	0.00831333	0.00479408	0.00491491	0.00640498	0.00544882	0.00727282	0.00620773	0.00852639	0.00801427	0.00828115	0.00563263	0.00842346	0.00831201	0.00569164	0.00734659	1.29077	0.368231	0.0162589	1.46162	up
5-Methylcytidine	0.00959192	0.0110252	0.00984644	0.0126193	0.00902448	0.0104587	0.0100945	0.00987471	0.00797647	0.0211271	0.0164474	0.0160299	0.0145494	0.0199345	0.0166982	0.0155681	0.0252868	0.0226721	0.0100569	0.0187015	1.85958	0.894973	6.24933e-05	2.20979	up
Metaproterenol	0.0259141	0.022822	0.0140201	0.0172556	0.0174749	0.0228252	0.0149394	0.0261846	0.0207059	0.0145708	0.0115817	0.0128539	0.014699	0.0122263	0.0145094	0.0209077	0.0139653	0.0181075	0.020238	0.0148246	0.732515	-0.449069	0.00968899	1.50823	down
gamma-L-Glutamyl-L-glutamic acid	0.0472879	0.0423568	0.0429961	0.0445561	0.0510676	0.0383242	0.0341801	0.0482364	0.0351047	0.0299862	0.0449983	0.0302419	0.0394713	0.0393112	0.0398624	0.0257477	0.0383868	0.0380666	0.0426789	0.0362303	0.848904	-0.236327	0.0369266	1.24802	down
Trigonelline	0.403627	0.331514	0.32519	0.318833	0.295743	0.339314	0.308208	0.352344	0.319402	0.266053	0.319255	0.270253	0.294969	0.315114	0.251042	0.250906	0.361758	0.331517	0.332686	0.295652	0.888681	-0.170262	0.0415708	1.23677	down
Carbamazepine	0.00883727	0.0166149	0.00861766	0.00930678	0.0134492	0.00789122	0.00616747	0.00699467	0.0110499	0.00769061	0.00591409	0.00781155	0.00793264	0.00555223	0.00911955	0.005966	0.00690739	0.00574305	0.00988101	0.00695968	0.704349	-0.505638	0.0328389	1.29453	down
Ile-Phe	0.269785	0.389771	0.203233	0.23175	0.178511	0.203436	0.1162	0.257197	0.236293	0.161749	0.115042	0.170998	0.138971	0.095517	0.154709	0.134085	0.146191	0.155878	0.231797	0.14146	0.610274	-0.712471	0.00663151	1.62051	down
Phe-Ile	0.271393	0.302261	0.180314	0.160309	0.198219	0.214291	0.123331	0.192068	0.200187	0.143955	0.103849	0.164121	0.134425	0.139416	0.165414	0.13808	0.141449	0.166683	0.204708	0.144155	0.704196	-0.50595	0.0102083	1.53732	down
Glutaric acid	0.0158595	0.0162655	0.0181336	0.0128446	0.016783	0.013664	0.0123569	0.0155679	0.0146253	0.0373386	0.020772	0.0212919	0.0202018	0.0181938	0.0274178	0.019469	0.0289066	0.0264148	0.0151223	0.0244451	1.6165	0.692875	0.00166309	1.89049	up
Niflumic Acid	0.00419865	0.0137083	0.0183171	0.00610389	0.00820458	0.0102367	0.00448475	0.00421802	0.00420017	0.0165107	0.0189269	0.0148394	0.0103028	0.0186486	0.0246493	0.016884	0.017781	0.0132704	0.0081858	0.0168681	2.06066	1.0431	0.00102984	1.85349	up
2'-O-methylinosine	0.00449646	0.00499089	0.00381123	0.00471958	0.00331315	0.00479672	0.00417742	0.00383368	0.00464145	0.00469219	0.00602843	0.00614324	0.00676169	0.00600896	0.0056363	0.00703153	0.00685775	0.00716996	0.00430895	0.00625889	1.45253	0.53857	2.71066e-05	2.09632	up
Tyr-Thr	0.289337	0.312857	0.249322	0.190874	0.234789	0.175335	0.12788	0.186091	0.220878	0.13932	0.122117	0.14819	0.149093	0.126285	0.192203	0.147956	0.188283	0.182305	0.220818	0.155084	0.702314	-0.509812	0.0100726	1.53284	down
AG-17	0.366759	0.329771	0.172449	0.184943	0.237362	0.225846	0.134103	0.242128	0.210639	0.155137	0.147352	0.195453	0.159489	0.117725	0.155773	0.163951	0.187888	0.186132	0.233778	0.163211	0.698147	-0.518398	0.0219881	1.43595	down
N-Acetyl-D-Glucosamine 6-Phosphate	0.0229282	0.0255754	0.026843	0.0262317	0.0270985	0.0307594	0.0237051	0.0273867	0.0237626	0.0267475	0.0318233	0.0251543	0.0318172	0.0289237	0.0377164	0.0281899	0.0341776	0.0316805	0.0260323	0.0306923	1.17901	0.237573	0.00888734	1.61234	up
Guanosine	0.13701	0.0979983	0.108012	0.12535	0.10965	0.118957	0.0752997	0.142648	0.139677	0.0548992	0.103993	0.0579346	0.0504023	0.0687623	0.0489843	0.0631079	0.109106	0.0917988	0.117178	0.0721099	0.615389	-0.70043	0.000668389	1.8144	down
Ile-Arg	0.287784	0.360405	0.179183	0.209344	0.207214	0.216389	0.163865	0.259904	0.217566	0.207266	0.162338	0.172222	0.180733	0.12793	0.200312	0.208287	0.174878	0.222526	0.233517	0.184055	0.788186	-0.343392	0.0483206	1.19992	down
N1-Acetylspermine	0.042808	0.0562946	0.0257569	0.0312629	0.0295213	0.0324654	0.0232401	0.0406713	0.0318859	0.0312959	0.0200326	0.0266276	0.0241205	0.017888	0.0328759	0.0281415	0.0264054	0.0300502	0.0348785	0.026382	0.756396	-0.402786	0.0449759	1.19619	down
Trimethoprim	0.0325557	0.0357271	0.0300641	0.0235416	0.0340539	0.0280953	0.0191038	0.0311431	0.027751	0.0273404	0.0147282	0.0252698	0.0231378	0.0190739	0.0313607	0.0220084	0.0250249	0.025626	0.0291151	0.02373	0.815042	-0.295054	0.0372619	1.19551	down
Mestranol	0.323037	0.394022	0.252032	0.270097	0.2025	0.206327	0.192443	0.200551	0.280271	0.152333	0.149278	0.172634	0.144589	0.158807	0.161666	0.149941	0.192537	0.17476	0.25792	0.161838	0.627475	-0.672371	0.00260402	1.81012	down
Phe-Gln	0.0396995	0.0353934	0.0215656	0.0211897	0.0242416	0.0268459	0.0148286	0.0374661	0.032815	0.0240156	0.0171258	0.0212565	0.0181172	0.0124262	0.0169836	0.0186066	0.0196576	0.0222059	0.0282273	0.0189328	0.670726	-0.576204	0.0118411	1.53543	down
Leu-Tyr	0.043045	0.0472136	0.0328054	0.0317332	0.0293479	0.0305496	0.0193872	0.0364284	0.0327123	0.0265369	0.0198935	0.0246959	0.0231018	0.017347	0.0261273	0.0246051	0.0228952	0.0261084	0.0336914	0.023479	0.696885	-0.521008	0.00495591	1.66855	down
Tyr-Leu	0.34742	0.397641	0.206494	0.25519	0.248111	0.244703	0.152211	0.218643	0.321377	0.178876	0.121654	0.19019	0.15974	0.139159	0.192629	0.189877	0.201896	0.205889	0.265754	0.175545	0.660555	-0.59825	0.00758125	1.59269	down
16-Hydroxypalmitic acid	0.0119981	0.0590038	0.0363787	0.0426653	0.0566401	0.0821387	0.0727262	0.061436	0.0613648	0.0432626	0.0715359	0.0656854	0.0747041	0.122463	0.0792912	0.0772369	0.0788843	0.067015	0.0538169	0.0755643	1.4041	0.489646	0.0416741	1.29206	up
2'-O-methylguanosine	0.128511	0.114846	0.136569	0.113884	0.21473	0.164695	0.207441	0.133685	0.0858232	0.19148	0.111266	0.191625	0.237407	0.216071	0.24876	0.15092	0.226644	0.184412	0.144465	0.195398	1.35257	0.435698	0.0243444	1.35957	up
S-Methyl-5'-thioadenosine	1.54608	1.42816	1.31521	1.20146	1.24083	1.29792	1.36317	1.05102	1.01025	1.44566	2.10155	1.28153	1.72351	2.66872	1.94529	2.09696	1.31999	1.58833	1.27268	1.79684	1.41185	0.497592	0.00834231	1.56572	up
Phenethyl Caffeiate	0.0144414	0.0146174	0.0108563	0.0111553	0.0117387	0.00844967	0.00771023	0.0127163	0.00891861	0.00895234	0.00772056	0.00796672	0.00790577	0.00773722	0.0112099	0.00697934	0.0104078	0.010398	0.0111782	0.00880863	0.788018	-0.343699	0.0296119	1.28287	down
Phenoxybenzamine	0.00719296	0.00729206	0.00557299	0.00413495	0.00584027	0.00471801	0.00240176	0.00512353	0.00444388	0.0233962	0.0166999	0.00403221	0.00444113	0.0169288	0.015317	0.013984	0.00616444	0.0179545	0.00519116	0.0132131	2.54531	1.34784	0.00738135	1.67746	up
Pro-Phe	0.0764612	0.0838358	0.0744274	0.0683942	0.0789467	0.0786502	0.0726338	0.0799866	0.0682854	0.0627477	0.070426	0.0661648	0.0696741	0.0621353	0.0724921	0.0659812	0.0732503	0.0699532	0.0757357	0.0680916	0.899069	-0.153496	0.00358629	1.6008	down
Val-Trp	0.010079	0.00747047	0.00737764	0.00624603	0.005586	0.00728095	0.00407299	0.00493383	0.00643903	0.00399046	0.0039963	0.00585733	0.00424228	0.00318961	0.0046079	0.00395331	0.00484018	0.00437875	0.00660955	0.00433957	0.656561	-0.607	0.00430167	1.71328	down
Methoprene (S)	0.0453127	0.0316695	0.0216957	0.0396759	0.0780737	0.0560396	0.0615726	0.0370468	0.0535053	0.0228849	0.0372044	0.0258595	0.0326099	0.0277922	0.0307171	0.0288749	0.029854	0.0409459	0.0471769	0.0307492	0.651785	-0.617531	0.0212767	1.42708	down
Tyr-Met	0.00235075	0.00166064	0.00171879	0.00164597	0.00155853	0.00210501	0.00186617	0.00215357	0.00181523	0.00210451	0.0023189	0.00193715	0.00267687	0.00223031	0.0020247	0.00182087	0.00283264	0.00191152	0.00187496	0.00220639	1.17676	0.234823	0.0398181	1.19402	up
1-Palmitoylglycerol	1.73072	2.76125	7.45504	3.30297	4.06907	2.09473	1.84937	2.92832	2.01677	7.76854	4.02233	4.55277	6.4668	5.65708	6.99207	1.98099	3.56171	4.11217	3.13425	5.01272	1.59934	0.677473	0.0438272	1.2173	up
Decanoyl-L-carnitine	0.0526785	0.0669067	0.065161	0.0401013	0.0461847	0.0632628	0.06835	0.0629042	0.0524895	0.0731648	0.0626832	0.0598162	0.0506106	0.0787318	0.072206	0.0728813	0.0955643	0.100344	0.0575599	0.0740002	1.28562	0.362467	0.0213707	1.46563	up
Leu-Trp	0.0283072	0.0267341	0.0203327	0.0199289	0.0119836	0.0146725	0.0112506	0.0182569	0.0207362	0.014709	0.0104628	0.0144971	0.00905751	0.0105656	0.0161214	0.0114911	0.010684	0.0110174	0.0191336	0.0120673	0.630687	-0.665003	0.00724074	1.62052	down
Norfloxacin	0.0155811	0.0206997	0.0146412	0.0157798	0.0157752	0.0110522	0.00973621	0.0156662	0.0105799	0.010591	0.00838735	0.011246	0.0122477	0.0104587	0.0130682	0.0085172	0.013518	0.0101908	0.0143902	0.0109139	0.758426	-0.39892	0.0195426	1.37159	down
DL-.alpha.-Phenylglycine	0.172126	0.157146	0.120553	0.119765	0.13071	0.104582	0.0678848	0.100308	0.101006	0.0772665	0.0567086	0.0834553	0.074649	0.0504351	0.0754577	0.0603522	0.0778772	0.067038	0.119342	0.0692488	0.580254	-0.785243	0.00114014	1.90107	down
Phe-Arg	0.040243	0.0555635	0.0214026	0.0291031	0.038747	0.0410506	0.0248839	0.0587317	0.0508805	0.0333235	0.0217403	0.0304681	0.0289883	0.0196499	0.0262711	0.0356283	0.0263573	0.0400287	0.0400673	0.0291617	0.727818	-0.45835	0.0476202	1.18831	down
Zidovudine	0.0416081	0.0338391	0.0462318	0.0441845	0.0600318	0.033176	0.0362303	0.033529	0.0403515	0.0245302	0.0285048	0.0325703	0.0432176	0.0307601	0.0322391	0.0239277	0.0285444	0.0389942	0.0410202	0.0314765	0.76734	-0.382061	0.0172625	1.44506	down
Lavandulol	0.0202189	0.0247155	0.0279053	0.013965	0.0199633	0.0225009	0.019276	0.021009	0.0124718	0.0329429	0.03302	0.0379852	0.0204315	0.0610551	0.0446848	0.0541248	0.0478007	0.042788	0.0202251	0.0416481	2.05923	1.04211	0.00055723	2.0026	up
Dextromethorphan	0.281133	0.278948	0.21168	0.192549	0.209024	0.237855	0.132894	0.159324	0.189565	0.154786	0.0988764	0.171851	0.163179	0.0988634	0.161768	0.100792	0.16951	0.118441	0.21033	0.137563	0.654033	-0.612564	0.00257748	1.69938	down
Lomefloxacin	0.0374759	0.0303524	0.0392641	0.0311836	0.0375586	0.0310301	0.0247913	0.0287656	0.0264257	0.025021	0.0183016	0.0246763	0.0263281	0.0202915	0.0274551	0.020877	0.0318689	0.0292235	0.0318719	0.0248937	0.781053	-0.356507	0.00723041	1.52288	down
Phosphoglycolic acid	0.0132423	0.015871	0.00887026	0.0159498	0.0192435	0.017166	0.0104958	0.0157995	0.0199659	0.0118655	0.0109997	0.00865117	0.0109496	0.013738	0.00710327	0.00538948	0.00850311	0.00972228	0.0151782	0.00965801	0.636307	-0.652205	0.00244831	1.68169	down
Trimeprazine	0.0348536	0.0596982	0.0381432	0.0498357	0.0337516	0.0332233	0.0694274	0.0534635	0.0492681	0.0467798	0.0527264	0.0736757	0.0507266	0.0823666	0.0881875	0.071364	0.0584462	0.0650386	0.0468516	0.065479	1.39758	0.482935	0.0108034	1.51728	up
Norepinephrine (noradrenaline)	0.0047346	0.00671993	0.00617914	0.00734449	0.00642708	0.00743023	0.00665432	0.00656926	0.00622862	0.00492277	0.00457043	0.0066172	0.00725928	0.00239582	0.00516379	0.00310578	0.00418734	0.00643454	0.00647641	0.00496188	0.766148	-0.384306	0.0274358	1.32941	down
L-Saccharopine	0.00996519	0.00909708	0.00554823	0.00827036	0.00908269	0.01023	0.00872463	0.00928156	0.00883047	0.00657143	0.00571836	0.00610928	0.00766699	0.00491167	0.00638097	0.00613275	0.00693626	0.0086719	0.00878113	0.00656662	0.74781	-0.419255	0.00164644	1.72616	down
Deoxythymidine 5'-phosphate (dTMP)	0.13809	0.117452	0.077831	0.126381	0.129458	0.107623	0.0940802	0.117393	0.099451	0.121017	0.0937583	0.088717	0.088652	0.106776	0.0610437	0.0583823	0.09589	0.0975357	0.111973	0.0901969	0.805522	-0.312004	0.0310576	1.28971	down
Oxyphencyclimine	0.0485157	0.0520995	0.0324108	0.0324617	0.0440207	0.0331877	0.0283306	0.0324254	0.0358957	0.038131	0.0280719	0.0308944	0.0338934	0.0230594	0.0194229	0.0382758	0.03043	0.02435	0.0377053	0.0296143	0.785415	-0.348474	0.0372442	1.30516	down
N-Acetyl-D-lactosamine	0.00780065	0.00712903	0.0061314	0.00759946	0.00830447	0.00900458	0.0045372	0.00800475	0.00794433	0.00608317	0.00387567	0.00697352	0.00634128	0.00544329	0.00640997	0.00372194	0.00451746	0.00472455	0.00738399	0.00534343	0.723651	-0.466635	0.00341624	1.61904	down
Etodolac	0.0174958	0.0235978	0.0168453	0.0149134	0.0169775	0.0134674	0.0107632	0.0111403	0.0123313	0.0100329	0.00895418	0.0105699	0.00379544	0.0107592	0.0119846	0.0113892	0.0148155	0.0141176	0.0152813	0.0107132	0.701064	-0.512383	0.0173543	1.32689	down
Phe-Trp	0.0146779	0.0201663	0.00916825	0.0108072	0.0114837	0.0144796	0.00937337	0.0200788	0.0154695	0.0085565	0.00864903	0.010273	0.00812765	0.00501377	0.00833736	0.0115819	0.00913438	0.0139342	0.0139672	0.00928975	0.665113	-0.588328	0.0125778	1.44209	down
Triadimefon	0.0108661	0.00980368	0.012094	0.0102709	0.0102246	0.00850159	0.00592969	0.00931756	0.00941401	0.00561102	0.00654333	0.00843454	0.00758202	0.00830885	0.00682797	0.00427613	0.0101772	0.0068472	0.00960246	0.0071787	0.747589	-0.419682	0.00849495	1.50225	down
Arachidonoylglycine	0.00675843	0.0123912	0.00740403	0.0105169	0.0118426	0.0176725	0.018152	0.0172273	0.0139445	0.0141821	0.0178825	0.015215	0.0173495	0.0178611	0.0156239	0.0209659	0.0172626	0.0172941	0.0128788	0.0170707	1.32549	0.406525	0.0209397	1.44497	up
sn-Glycerol 1-phosphate	0.00854229	0.00857236	0.00517297	0.00602002	0.00580532	0.00503287	0.00513945	0.00507634	0.00823383	0.0035313	0.00357123	0.0041013	0.00601606	0.00592527	0.00622754	0.00418529	0.0049938	0.00511308	0.00639949	0.00485165	0.75813	-0.399482	0.0281534	1.33921	down
Compactin	0.267852	0.221701	0.177091	0.175886	0.240529	0.174404	0.0882993	0.164657	0.182011	0.0985623	0.12017	0.186937	0.100608	0.0898111	0.115401	0.0857444	0.102149	0.103832	0.188048	0.111468	0.592766	-0.754465	0.00204999	1.76966	down
Glycyl-L-leucine	0.0124192	0.0112793	0.00659664	0.00741459	0.00715475	0.00555443	0.00517874	0.00636004	0.0066565	0.00485305	0.00447545	0.00557202	0.00435312	0.00532278	0.00543484	0.00416166	0.00609594	0.00510862	0.00762381	0.00504194	0.661342	-0.596532	0.0151759	1.5301	down
1-Salicylate glucuronide	0.101015	0.0607839	0.0434678	0.0731513	0.0564937	0.0552015	0.0390217	0.0341918	0.0363036	0.0326847	0.0292623	0.0211582	0.0397602	0.0299575	0.017459	0.0185354	0.021493	0.0319789	0.0555145	0.026921	0.484937	-1.04413	0.00358799	1.78638	down
Papaverine	0.0307689	0.0456317	0.0274263	0.0302716	0.0237426	0.0324034	0.018473	0.0242833	0.0290132	0.0208382	0.0198899	0.0234253	0.0197235	0.0161396	0.0221694	0.0152343	0.016573	0.0214793	0.0291127	0.0194969	0.669706	-0.5784	0.00488132	1.64196	down
Famciclovir	0.021236	0.0257253	0.0147063	0.0126445	0.0162257	0.013222	0.0099953	0.0141684	0.0139562	0.0166239	0.00785675	0.0113365	0.00904436	0.00841686	0.00994138	0.0100266	0.0131699	0.0118715	0.0157644	0.0109209	0.692754	-0.529585	0.0214298	1.36693	down
Pantoprazole	0.0185371	0.0222855	0.0177514	0.0165145	0.0271856	0.020796	0.022616	0.0210564	0.0239611	0.0189467	0.0145174	0.0220253	0.0157817	0.020484	0.012903	0.012892	0.0131902	0.0184163	0.0211893	0.016573	0.782138	-0.354504	0.0109302	1.46385	down
L-Aspartyl-L-phenylalanine	0.0123815	0.0083155	0.00910889	0.0175079	0.0116063	0.0108814	0.0149148	0.0073242	0.0101967	0.0291363	0.0163431	0.0531735	0.084796	0.0355888	0.0162905	0.0114918	0.0117125	0.0180144	0.0113597	0.0307274	2.70496	1.43561	0.0448663	1.19128	up
S-Adenosylmethionine	0.0689974	0.083475	0.0526114	0.0549568	0.0841855	0.0920961	0.0771421	0.0718567	0.0718743	0.0750046	0.0907047	0.0704225	0.0847079	0.134286	0.0951248	0.0853639	0.0800482	0.105247	0.0730217	0.0912121	1.24911	0.3209	0.0342986	1.32467	up
L-Palmitoylcarnitine	0.69684	1.53091	1.09757	0.631018	0.634061	1.16599	1.35946	1.43558	1.22176	0.899818	1.40697	1.17957	1.51902	2.90443	1.6937	2.79652	1.98566	3.03179	1.08591	1.93528	1.78217	0.833634	0.0135189	1.53505	up
RU-0211	0.00610807	0.004702	0.00482801	0.00405014	0.00592066	0.00656023	0.00288275	0.00467569	0.00486826	0.00274045	0.00351742	0.00413955	0.00362068	0.00378516	0.00360969	0.00334085	0.00421528	0.00462873	0.00495509	0.00373309	0.753385	-0.408541	0.0130234	1.46333	down
Miconazole	0.0265304	0.0286876	0.0253325	0.035214	0.0262996	0.0280522	0.0440259	0.0323003	0.0372344	0.023668	0.0196924	0.0214553	0.0264436	0.0244538	0.0236568	0.0205519	0.0341751	0.0355541	0.0315197	0.0255168	0.809551	-0.304805	0.0494646	1.1475	down
Caffeine	0.00873088	0.00969666	0.00913233	0.00600254	0.00838173	0.00592905	0.00322205	0.00625459	0.00488658	0.0042629	0.00721597	0.00358343	0.00306737	0.00500863	0.00442178	0.00263556	0.00654833	0.00273515	0.00691516	0.00438657	0.634341	-0.656669	0.0140074	1.42709	down
Stearoylcarnitine	0.0753542	0.178422	0.087344	0.0768414	0.0703542	0.127699	0.144643	0.107611	0.147769	0.237384	0.272521	0.272096	0.410221	0.711284	0.421031	0.783758	0.382918	0.726724	0.112893	0.46866	4.15136	2.05358	0.00100161	1.96654	up
Cannabidiol	0.137797	0.134462	0.0920415	0.128753	0.0993772	0.110515	0.119372	0.107782	0.147184	0.0845939	0.128768	0.108383	0.1093	0.130197	0.0645729	0.0570557	0.0775009	0.105907	0.119698	0.0962531	0.804131	-0.314497	0.0476013	1.25493	down
Ibuprofen	0.0257527	0.0213899	0.0147782	0.0142063	0.0197167	0.0208304	0.0125655	0.0176977	0.0158857	0.0165975	0.0101469	0.0150519	0.0143595	0.0100862	0.0138892	0.0116856	0.0132565	0.0127987	0.0180914	0.0130969	0.723928	-0.466083	0.00815338	1.57412	down
trans-Zeatin	0.0337396	0.0416198	0.0407196	0.0311305	0.0364852	0.0368894	0.0142746	0.0215651	0.0205422	0.018174	0.016436	0.0237918	0.0175567	0.0207291	0.0263299	0.0252944	0.0251309	0.0253211	0.030774	0.0220849	0.717647	-0.478653	0.0310682	1.27242	down
Nalidixic acid	0.0232732	0.0344699	0.0312281	0.0231045	0.0539495	0.035969	0.0525225	0.0363691	0.0163869	0.0484103	0.0321247	0.0626408	0.056423	0.0562433	0.0613445	0.0296302	0.0364088	0.0442321	0.0341414	0.0474953	1.39113	0.476261	0.0400025	1.24952	up
1-Myristoyl-sn-glycero-3-phosphocholine	10.5611	10.6173	7.65345	7.57981	12.1748	12.5742	4.44335	6.68897	5.15769	3.97824	4.47354	5.11091	6.54182	5.45339	4.54738	5.91464	8.55724	6.48992	8.60563	5.67412	0.65935	-0.600884	0.0213365	1.35989	down
Terfenadine	0.0239827	0.0313813	0.0211005	0.0226791	0.0264377	0.0353547	0.0278911	0.0309383	0.0277378	0.0295138	0.0345963	0.0334067	0.0313451	0.0339909	0.0336217	0.0342675	0.0282526	0.0364163	0.0275003	0.0328234	1.19356	0.255277	0.00970906	1.57956	up
N-Tris[hydroxymethyl]methyl-2-aminoethanesulfonic acid [TES]	0.0193198	0.0156972	0.014643	0.0183266	0.015244	0.0248492	0.0142946	0.016647	0.0143973	0.0096455	0.0149225	0.0122348	0.0148833	0.0117772	0.0114892	0.00649365	0.0133551	0.0127474	0.0170465	0.0119498	0.701014	-0.512486	0.00292585	1.65343	down
Cytidine 5'-diphosphocholine (CDP-choline)	0.033337	0.042484	0.0219984	0.0377207	0.0431348	0.0556976	0.0416451	0.034977	0.045609	0.0827714	0.129504	0.093329	0.103537	0.153336	0.0841679	0.091003	0.108851	0.123407	0.0396226	0.107767	2.71984	1.44352	8.79323e-06	2.26361	up
1-Eicosatrienoyl-sn-glycero-3-phosphoethanolamine	0.115892	0.117602	0.103774	0.0858814	0.142201	0.163444	0.0857111	0.0999059	0.101649	0.0529617	0.0680885	0.0755606	0.0775748	0.103292	0.068217	0.0954646	0.101082	0.0981275	0.112895	0.0822633	0.728667	-0.456668	0.0106794	1.43588	down
N-Palmitoylsphingosine	0.0033512	0.00200861	0.00204542	0.00228681	0.00197174	0.00213116	0.00297598	0.00262379	0.00225605	0.00423146	0.00419769	0.00324967	0.00272711	0.00311142	0.00347577	0.00370451	0.00338039	0.0037587	0.00240564	0.00353741	1.47047	0.556274	0.00015175	1.92287	up
1-O-(cis-9-Octadecenyl)-2-O-acetyl-sn-glycero-3-phosphocholine	2.07382	2.89255	1.96886	1.10917	2.49266	2.62578	2.07405	1.8757	2.38576	0.61106	1.06404	1.02676	1.24202	1.65168	1.72245	2.26419	1.84596	2.05259	2.16648	1.49786	0.691379	-0.532451	0.0166733	1.34563	down
1-Palmitoyllysophosphatidylcholine	0.00502152	0.00572578	0.00458221	0.00540663	0.00514132	0.00375613	0.00435778	0.00741845	0.00467893	0.00425712	0.00329597	0.00435328	0.00383338	0.00300836	0.00472282	0.0040276	0.00455996	0.00389621	0.00512097	0.00399497	0.780119	-0.358235	0.0141971	1.43309	down
Theaflavin	0.0146351	0.014081	0.00987735	0.0159274	0.0171727	0.0165304	0.0137325	0.0157755	0.0172711	0.0107273	0.00998052	0.00966077	0.015229	0.0123106	0.00961541	0.00752361	0.0109139	0.0130122	0.0150003	0.010997	0.733119	-0.447882	0.00183662	1.71681	down
1-Oleoyl-sn-glycero-3-phosphocholine	0.0639643	0.0540331	0.030846	0.0344844	0.0481257	0.0311462	0.0336704	0.041025	0.0411019	0.0142311	0.0237152	0.028781	0.027779	0.0198096	0.0222861	0.0166937	0.0254462	0.0235718	0.0420441	0.0224793	0.53466	-0.903306	0.000630552	1.97225	down
Nicotinamide adenine dinucleotide (NAD)	0.00434002	0.00542501	0.0047665	0.0040216	0.00464022	0.00563977	0.00515767	0.00577768	0.00476778	0.00619569	0.00675772	0.00502683	0.00626338	0.00894581	0.00654232	0.00478527	0.00715503	0.0074539	0.00494847	0.00656955	1.32759	0.408812	0.0046945	1.72094	up
Matairesinol	0.0242451	0.0156713	0.0192334	0.0157287	0.0184311	0.0142926	0.0239818	0.0279211	0.0202462	0.0116629	0.0103935	0.0142076	0.0163589	0.0110098	0.0149614	0.0116443	0.0181553	0.0216428	0.0199724	0.0144485	0.723424	-0.467087	0.0135288	1.46435	down
PC(16:0/16:0)	0.0100228	0.00928252	0.00916034	0.0099115	0.00970567	0.0081452	0.00673839	0.00799884	0.00837294	0.00464667	0.00692035	0.00559904	0.00604953	0.00723392	0.00773387	0.00414638	0.008752	0.00624668	0.00881535	0.00636983	0.722583	-0.468765	0.00114643	1.75553	down
N,N'-Diacetylchitobiose	0.0147518	0.0115369	0.0116403	0.00864432	0.00872631	0.0114018	0.00733881	0.00829968	0.00932242	0.00893552	0.00976131	0.00462728	0.00741195	0.00887534	0.00756178	0.0056581	0.00827522	0.00824623	0.0101847	0.00770586	0.756611	-0.402376	0.0200126	1.39414	down
Fexofenadine	0.00630489	0.00761676	0.00558526	0.00472018	0.00755673	0.0115756	0.00547228	0.00693721	0.00624039	0.00152013	0.00363413	0.00292193	0.00283772	0.00381993	0.00333587	0.0049276	0.00656409	0.00572551	0.00688992	0.00392077	0.569058	-0.813352	0.00317348	1.58047	down
