# Supplementary material for: Metabolomics Adaptation of Juvenile Pacific Abalone Haliotis discus hannai to Heat Stress
Source: Sci Rep. 2020 Apr 14;10:6353. doi: 10.1038/s41598-020-63122-4 (PMC7156721; doi:10.1038/s41598-020-63122-4)
Supplement: Supplementary file 3 — Supplementary Table S2. [file 41598_2020_63122_MOESM3_ESM.xls]

## Sheet: Sheet1
Supplementary Table S2 Annotated differential metabolites of H-HH pair
Negative mode
Metabolites	H_1_neg.H_1	H_2_neg.H_2	H_3_neg.H_3	H_4_neg.H_4	H_5_neg.H_5	H_6_neg.H_6	H_7_neg.H_7	H_8_neg.H_8	H_9_neg.H_9	HH_1_neg.HH_1	HH_2_neg.HH_2	HH_3_neg.HH_3	HH_4_neg.HH_4	HH_5_neg.HH_5	HH_6_neg.HH_6	HH_7_neg.HH_7	HH_8_neg.HH_8	HH_9_neg.HH_9	H_Mean	HH_Mean	Fold_change	log2FC	Pvalue	VIP	regulated
Maleamic acid	0.00157066	0.00685343	0.00161531	0.00815528	0.00390125	0.00156763	0.00803083	0.00698864	0.00279225	0.0408131	0.0417736	0.0115805	0.033213	0.00809321	0.0132002	0.0125048	0.00845833	0.0402411	0.00460837	0.0233198	5.06031	2.33923	0.00589438	1.74043	up
Dihydrouracil	0.950286	2.36065	1.66083	1.32309	2.65429	1.6494	2.2178	2.58726	1.3906	3.11876	2.31879	2.99598	3.95187	2.09515	3.45004	3.82432	1.99839	4.47223	1.86602	3.13617	1.68067	0.749038	0.00291077	1.74327	up
Uracil	0.0129097	0.0197934	0.0153747	0.0179524	0.0216844	0.013235	0.0190506	0.023228	0.0171114	0.0319686	0.0263648	0.0219209	0.0285884	0.0224346	0.0206143	0.0211415	0.018219	0.0250379	0.0178155	0.0240322	1.34895	0.431837	0.00451302	1.66184	up
Ammelide	0.0206481	0.0244694	0.0273864	0.0206927	0.037158	0.0113147	0.0243172	0.037435	0.0197388	0.0446332	0.0480725	0.0442173	0.070522	0.0825677	0.0639903	0.045166	0.0739183	0.0478059	0.0247956	0.057877	2.33417	1.22291	7.09831e-05	2.16662	up
O-Acetyl-L-serine	0.00613776	0.0119601	0.0141802	0.0178873	0.0135405	0.0169256	0.0149178	0.0579882	0.00924589	0.209236	0.177978	0.0616264	0.131247	0.0460534	0.0451912	0.0561848	0.0411004	0.121629	0.018087	0.0989162	5.4689	2.45125	0.00487967	1.78143	up
Glycerol 3-phosphate	0.012531	0.0174586	0.012975	0.0181295	0.0146551	0.0156122	0.0203929	0.0183742	0.0133005	0.0155333	0.00869237	0.0112372	0.0171194	0.00990441	0.00994307	0.00998549	0.00758216	0.00714014	0.0159366	0.0107931	0.677251	-0.562237	0.00307524	1.77884	down
S-Allyl-L-cysteine	0.367201	0.399329	0.265537	0.279149	0.324932	0.433971	0.403932	0.403099	0.361425	0.298897	0.282705	0.140835	0.268432	0.167786	0.204242	0.327851	0.363619	0.280341	0.359842	0.259412	0.720906	-0.472117	0.005954	1.70348	down
D(-)-beta-hydroxy butyric acid	0.0182401	0.00832398	0.014502	0.0166875	0.019787	0.0324212	0.0349839	0.0221942	0.0137321	0.005686	0.00243151	0.00233095	0.00701894	0.015988	0.00700787	0.0155153	0.021489	0.00355007	0.0200969	0.00900196	0.447928	-1.15866	0.00890609	1.62459	down
Phenylpyruvate	0.130454	0.328652	0.78819	0.174093	0.443269	0.344161	0.502962	0.46107	0.349691	0.868558	0.597193	0.596074	0.8224	0.222136	0.795892	0.538007	0.368232	1.10434	0.391394	0.656981	1.67857	0.747232	0.0306782	1.38888	up
L-Phenylalanine	0.00492859	0.00575062	0.00596266	0.00666993	0.00685877	0.00890969	0.0068136	0.00306712	0.00475535	0.0123888	0.0155391	0.0230888	0.011357	0.0081393	0.00588617	0.00639891	0.0109109	0.0118812	0.00596848	0.0117322	1.9657	0.975042	0.0110104	1.6566	up
3-Methylphenylacetic acid	0.00174535	0.00408469	0.00398744	0.00423226	0.00397896	0.00759739	0.00473429	0.00513031	0.00472222	0.00753828	0.0118996	0.0053311	0.00947403	0.00633108	0.00379621	0.00631609	0.00955161	0.00582383	0.0044681	0.0073402	1.6428	0.716158	0.0118725	1.52127	up
1,2-Diacetylhydrazine	0.0306327	0.0273877	0.0308168	0.0438401	0.0244477	0.0219398	0.0239871	0.0341203	0.0264195	0.0548669	0.0374926	0.0483748	0.0443981	0.05365	0.0347993	0.027535	0.028596	0.0437867	0.029288	0.0415	1.41696	0.502802	0.00898459	1.60577	up
L-Galactono-1,4-lactone	0.0169171	0.0165346	0.0226971	0.0163771	0.0249749	0.0150004	0.0226234	0.030125	0.020845	0.0372779	0.01775	0.0270994	0.02475	0.0326934	0.0467224	0.0753258	0.0202825	0.0489219	0.0206772	0.0367581	1.77771	0.830024	0.029695	1.41168	up
L-Gulonic gamma-lactone	0.00442207	0.0050998	0.00602525	0.00123419	0.00785528	0.0103181	0.0105381	0.0128339	0.00993852	0.0109824	0.0111474	0.0146299	0.0113795	0.00868093	0.00908326	0.0146451	0.0245087	0.00993456	0.00758502	0.0127769	1.68448	0.752307	0.0224485	1.38637	up
Acamprosate	0.0559573	0.0630819	0.0957247	0.0739482	0.105132	0.0689136	0.0794949	0.144295	0.101449	0.220427	0.318755	0.188293	0.142515	0.0859171	0.150702	0.123218	0.0760435	0.293403	0.0875552	0.177697	2.02954	1.02116	0.0138695	1.5993	up
Nicotinamide	0.00728721	0.0066783	0.00348235	0.0069749	0.0128068	0.00709818	0.00345778	0.00895757	0.00851745	0.197544	0.20108	0.0330398	0.0927048	0.0237352	0.0182458	0.0152048	0.0318414	0.118197	0.00725118	0.0812881	11.2103	3.48676	0.0188267	1.55001	up
L-Glutamine	0.136477	0.109784	0.15517	0.156428	0.128865	0.205003	0.162204	0.164153	0.157191	0.0849208	0.0686721	0.0633199	0.102017	0.0978025	0.108211	0.11722	0.14524	0.134162	0.152808	0.102396	0.670095	-0.577563	0.00116193	1.89983	down
N1-Methyl-4-pyridone-3-carboxamide	0.0224264	0.0551442	0.0308629	0.0304348	0.0356569	0.0573624	0.056799	0.0742878	0.0464481	0.0946293	0.0615544	0.0524652	0.0659089	0.0385246	0.0729004	0.0800247	0.055091	0.0626962	0.0454914	0.0648661	1.4259	0.51187	0.0247566	1.36614	up
L-Arabitol	0.00953007	0.0147739	0.0186541	0.0151357	0.0171454	0.0251452	0.0334904	0.0393569	0.0269967	0.0366249	0.0328969	0.0419663	0.0375208	0.0222883	0.0339009	0.0327318	0.03227	0.033596	0.0222476	0.0337551	1.51725	0.601456	0.00864526	1.60882	up
5-Hydroxyindoleacetate	0.021474	0.0287937	0.021431	0.0260597	0.021874	0.0328967	0.045931	0.0426609	0.030532	0.0819824	0.0456634	0.03976	0.0442564	0.0389398	0.0498754	0.0515698	0.0574197	0.0577906	0.0301837	0.0519175	1.72005	0.782452	0.00109142	1.83676	up
Quinate	0.004344	0.00589709	0.0044281	0.00574834	0.00504511	0.0071447	0.0093693	0.00916677	0.00643186	0.0187675	0.00858484	0.00713958	0.00934036	0.00779412	0.009853	0.0109108	0.0108608	0.0112446	0.00639725	0.0104995	1.64125	0.714798	0.00786872	1.5845	up
1,3-Dimethyluric acid	0.119954	0.0927054	0.169596	0.165584	0.184713	0.128447	0.147591	0.275285	0.136013	0.85128	0.601136	0.378736	0.707852	0.376169	0.498635	0.548253	0.428701	0.711846	0.157765	0.566957	3.59367	1.84546	4.22112e-05	2.26199	up
Glucosamine	0.0107015	0.0120419	0.0147106	0.0181312	0.013483	0.0076775	0.00968379	0.011895	0.0104206	0.0354598	0.0211873	0.0211443	0.0190184	0.0223254	0.0180587	0.0152338	0.0221339	0.0260793	0.0120828	0.0222934	1.84506	0.883664	0.00052235	1.98216	up
Theobromine	0.132886	0.0978244	0.267874	0.174055	0.132892	0.127343	0.140739	0.40861	0.167973	0.486398	0.206081	0.479404	0.428611	0.600247	0.419162	0.252781	0.240707	0.201926	0.183355	0.368369	2.00905	1.00651	0.00686785	1.70287	up
Amrinone	0.0488241	0.0488224	0.0648134	0.0665983	0.0539574	0.101401	0.0929026	0.130686	0.0874096	0.324785	0.315676	0.186465	0.269249	0.125193	0.128942	0.175556	0.173251	0.250309	0.0772683	0.216603	2.80326	1.4871	0.000398527	2.06375	up
Malonic acid	0.00716167	0.00882992	0.00671519	0.00706476	0.00437973	0.00857562	0.00810152	0.00593964	0.00669323	0.00176122	0.00131841	0.00849822	0.0018405	0.00182772	0.00825051	0.00340436	0.00870854	0.0037252	0.00705125	0.00437052	0.619822	-0.690075	0.0410797	1.31857	down
Butabarbital	0.0177714	0.0255986	0.0258831	0.0212465	0.0250531	0.03826	0.0409322	0.042265	0.0330985	0.0651308	0.0420294	0.0396927	0.0347425	0.0286007	0.0355229	0.0458657	0.0426883	0.0402582	0.030012	0.0416146	1.3866	0.471548	0.0207233	1.40884	up
DL-Vanillylmandelic acid	0.322849	0.249366	0.183419	0.2413	0.246598	0.361913	0.277073	0.191942	0.258683	0.20244	0.221718	0.0932139	0.163987	0.132857	0.119557	0.150555	0.214605	0.289807	0.259238	0.176527	0.680944	-0.554392	0.00899085	1.62062	down
N-Acetyl-D-glucosamine	0.0428614	0.0489288	0.0528622	0.0524877	0.0481095	0.0463807	0.0530476	0.0348043	0.0455505	0.0979668	0.0732645	0.0701154	0.05106	0.0782419	0.0945398	0.114934	0.158017	0.112037	0.0472259	0.094464	2.00026	1.00019	0.00190699	1.89542	up
Tiopronin	0.0228149	0.0262498	0.0243523	0.022341	0.0322033	0.0275008	0.0286406	0.0362108	0.0197178	0.0817023	0.0507472	0.0508163	0.054628	0.0526902	0.0419311	0.0442256	0.0496447	0.0516635	0.0266701	0.0531165	1.99161	0.993936	5.41877e-05	2.22691	up
7-Methylxanthine	0.0418135	0.0464431	0.0779635	0.0583646	0.0995662	0.065538	0.110508	0.13888	0.0590998	0.16857	0.105733	0.123656	0.193757	0.122831	0.188701	0.237083	0.140683	0.149797	0.0775752	0.158979	2.04936	1.03517	0.000342514	1.94516	up
3,4-Methylenedioxymethamphetamine (MDMA)	0.00366996	0.00340839	0.0048908	0.00417634	0.00440435	0.00335425	0.00360356	0.00493156	0.00404491	0.0117644	0.0097986	0.00568715	0.0102387	0.00742426	0.00705813	0.00789631	0.0074931	0.00949989	0.00405379	0.00854006	2.10668	1.07497	6.18208e-05	2.24435	up
Suberylglycine	0.0488927	0.10254	0.0523618	0.0462189	0.0838208	0.0851952	0.0839678	0.0873802	0.0533162	0.102931	0.081017	0.106725	0.110946	0.0605591	0.0875234	0.0963688	0.0810085	0.109334	0.0715215	0.0929348	1.2994	0.377841	0.0306136	1.35237	up
6-Phospho-D-gluconate	0.815371	0.952521	0.16992	0.220144	0.17588	1.23646	0.627683	0.460798	0.526971	0.112199	0.121539	0.225022	0.197506	0.22276	0.141507	0.381224	0.590583	0.256226	0.576195	0.249841	0.433605	-1.20555	0.0336862	1.35622	down
Pyridoxal 5'-phosphate	0.0188978	0.0243684	0.0160108	0.00672826	0.0170623	0.0332867	0.0240389	0.0172659	0.0305438	0.0130493	0.0139095	0.00675321	0.013435	0.0115465	0.0122952	0.0200492	0.0156686	0.0177962	0.0209114	0.0138336	0.661535	-0.59611	0.0363434	1.30909	down
Sulfamethizole	0.0489815	0.0402437	0.0548194	0.0463059	0.0479217	0.0305639	0.0474378	0.0761776	0.0534742	0.125589	0.075297	0.0620112	0.0788744	0.0657089	0.0788103	0.0621041	0.0465519	0.0682844	0.0495473	0.0736924	1.48731	0.572708	0.0132893	1.54859	up
(-)-Naringenin	0.0247306	0.0257606	0.0320149	0.033977	0.0351216	0.0281379	0.0311543	0.0417813	0.0342236	0.445396	0.285253	0.100298	0.348795	0.0637872	0.135439	0.0723523	0.13775	0.196239	0.031878	0.198368	6.22271	2.63754	0.0056726	1.76842	up
3-Methyluridine	0.0349606	0.0652631	0.0281962	0.0334102	0.0521712	0.0585621	0.0403806	0.0428369	0.0407652	0.0320666	0.0279176	0.0204139	0.0372279	0.0215809	0.0136314	0.0265812	0.0294763	0.0265415	0.0440607	0.0261597	0.59372	-0.752145	0.00223712	1.8255	down
2-Thiocytidine	0.00608829	0.0065196	0.00625431	0.00558801	0.0064431	0.00658201	0.00525235	0.00662234	0.00528846	0.00706558	0.00830276	0.00724527	0.00714215	0.00693964	0.00629921	0.00631147	0.00605691	0.0082442	0.00607094	0.00706747	1.16415	0.219273	0.00824076	1.67212	up
N-Acetylmannosamine	0.00747539	0.00579958	0.00666709	0.00538999	0.0109922	0.00940151	0.012568	0.0162461	0.00556613	0.0165745	0.00830615	0.0135924	0.0197232	0.00865348	0.017478	0.026022	0.0130404	0.0125744	0.00890067	0.0151072	1.69731	0.763247	0.0150231	1.44702	up
Salidroside	0.197184	0.102403	0.162305	0.187811	0.22397	0.407403	0.452298	0.25855	0.138429	0.0501249	0.0519641	0.0424927	0.0549928	0.178527	0.0664416	0.186997	0.270719	0.0426854	0.236706	0.104994	0.443562	-1.17279	0.0167117	1.51683	down
Acyclovir	0.0706964	0.0934921	0.0777146	0.07246	0.0859729	0.0956168	0.0863041	0.0850147	0.0849556	0.109135	0.099977	0.0752376	0.110423	0.0831912	0.0768249	0.0925541	0.105567	0.111544	0.0835808	0.0960504	1.14919	0.20062	0.0456376	1.23265	up
N-Acetylglucosamine 1-phosphate	0.0340922	0.0615399	0.0272719	0.0306336	0.0322481	0.0361404	0.0320232	0.0342099	0.0263773	0.0701289	0.0500465	0.0349585	0.0457745	0.0626316	0.0311594	0.0367717	0.0431402	0.0620045	0.0349485	0.0485129	1.38812	0.473137	0.0325534	1.37483	up
Cytidine 2',3'-cyclic phosphate	0.00499485	0.00688046	0.00409313	0.00554672	0.00793913	0.0062325	0.00979865	0.00667987	0.00734096	0.00232522	0.00210138	0.0018483	0.0023231	0.00251302	0.00278879	0.00298406	0.00330521	0.00506206	0.00661181	0.00280568	0.424344	-1.23669	5.9382e-05	2.21734	down
Arachidic acid	0.141987	0.188048	0.146447	0.160441	0.172954	0.0856127	0.190486	0.208014	0.143179	0.184408	0.246653	0.172467	0.183273	0.157744	0.239694	0.256194	0.141196	0.22187	0.159685	0.200389	1.2549	0.327571	0.0423273	1.24831	up
Temazepam	0.0222421	0.025166	0.0229561	0.00931855	0.0405841	0.0249128	0.0443979	0.0389951	0.0176801	0.0400099	0.0242147	0.0848248	0.0720032	0.0322155	0.0339386	0.0379384	0.025663	0.0734686	0.0273614	0.0471419	1.72293	0.784866	0.0405529	1.33864	up
3'-O-methylguanosine	0.0150863	0.00959621	0.00936042	0.0100455	0.010353	0.00831796	0.00725006	0.00875911	0.0071204	0.015246	0.0121124	0.0138295	0.0168449	0.00925257	0.0103523	0.0272678	0.0107879	0.0111824	0.00954321	0.0140973	1.47721	0.562874	0.0441208	1.25616	up
Cytidine 5'-monophosphate (CMP)	0.422579	0.374361	0.370054	0.376964	0.330341	0.396057	0.400281	0.392582	0.342693	0.720885	0.564293	0.47522	0.486588	0.433086	0.42719	0.394935	0.570061	0.469059	0.378435	0.504591	1.33336	0.415069	0.00516223	1.75016	up
gamma-L-Glutamyl-L-glutamic acid	0.0196958	0.0302498	0.02637	0.0170487	0.0256743	0.0249463	0.0222833	0.0377044	0.0232821	0.0322136	0.0344621	0.0267152	0.0353928	0.0274446	0.0300321	0.026538	0.0314634	0.0282132	0.0252505	0.030275	1.19899	0.261814	0.0486248	1.3122	up
dTMP	0.00812882	0.0103739	0.0102524	0.0117901	0.011532	0.0102762	0.00790848	0.0095472	0.00962835	0.00748782	0.00980505	0.00672334	0.010603	0.00737611	0.00696305	0.00947863	0.00785814	0.0101962	0.0099375	0.00849904	0.855249	-0.225584	0.0473558	1.31847	down
Ricinoleic acid	0.00163548	0.00284294	0.00273774	0.0024842	0.00471949	0.00456549	0.00541147	0.00861451	0.00417846	0.00715424	0.00321033	0.0105345	0.00861672	0.0037227	0.00796133	0.0103878	0.00644026	0.00731958	0.0041322	0.00726083	1.75713	0.813225	0.0121341	1.499	up
Bestatin	0.00197765	0.00439363	0.00372932	0.00418577	0.0033629	0.00587882	0.00375174	0.00473973	0.00289843	0.0084462	0.00872143	0.00286986	0.00603789	0.00269663	0.00523968	0.00497084	0.00543727	0.00644679	0.00387978	0.00565184	1.45674	0.542748	0.0446193	1.24418	up
Pioglitazone	0.386816	0.446474	0.468275	0.426032	0.43742	0.376026	0.471554	0.351233	0.305975	0.337019	0.359637	0.245718	0.306075	0.442006	0.25318	0.354405	0.353004	0.313158	0.407756	0.329356	0.807728	-0.308059	0.0112436	1.51557	down
Fludrocortisone acetate	0.0650656	0.0598063	0.0820823	0.0710096	0.0873455	0.0743142	0.0459672	0.0639423	0.0561047	0.126575	0.107271	0.101158	0.120669	0.0971134	0.0782647	0.070124	0.0721005	0.0493582	0.0672931	0.0914038	1.35829	0.441795	0.0270018	1.44014	up
Ketanserin	0.00610193	0.02176	0.0247224	0.0208721	0.0141364	0.0121319	0.0234617	0.0307678	0.0352465	0.0604765	0.0288146	0.0295271	0.0285634	0.032214	0.0362198	0.0382435	0.0312497	0.0325504	0.0210223	0.0353177	1.68001	0.748469	0.00598796	1.63524	up
Sildenafil	0.0215074	0.0254418	0.0195972	0.0172157	0.0135155	0.0247195	0.0136882	0.0214509	0.0228872	0.0357432	0.0250907	0.0257303	0.0334685	0.0286886	0.0301355	0.0221569	0.0216445	0.0325361	0.0200026	0.0283549	1.41756	0.503411	0.00179091	1.85419	up
Vindoline	0.0159744	0.0173666	0.0154485	0.0145023	0.0206797	0.0259021	0.0319487	0.0265108	0.0164794	0.0207301	0.0243084	0.0137218	0.0116441	0.00604936	0.00530066	0.0151315	0.0151618	0.00847016	0.0205347	0.0133909	0.652109	-0.616816	0.028113	1.38048	down
Silybin	0.0363014	0.042783	0.0275726	0.0405969	0.0364955	0.0412916	0.0231109	0.0471281	0.0407185	0.0647277	0.0389355	0.0674472	0.0608764	0.0504406	0.0333429	0.0417047	0.0428688	0.0554342	0.0373332	0.050642	1.35649	0.439877	0.0151776	1.50862	up
Nomilin	0.0345832	0.0293615	0.0291167	0.0334105	0.036707	0.0523323	0.0583635	0.0375105	0.0315515	0.0213871	0.0167202	0.0131439	0.0155255	0.0168638	0.0129314	0.0138146	0.0251146	0.0237627	0.0381041	0.017696	0.464412	-1.10652	0.000204128	2.15013	down
Positive mode
Metabolites	H_1_pos.H_1	H_2_pos.H_2	H_3_pos.H_3	H_4_pos.H_4	H_5_pos.H_5	H_6_pos.H_6	H_7_pos.H_7	H_8_pos.H_8	H_9_pos.H_9	HH_1_pos.HH_1	HH_2_pos.HH_2	HH_3_pos.HH_3	HH_4_pos.HH_4	HH_5_pos.HH_5	HH_6_pos.HH_6	HH_7_pos.HH_7	HH_8_pos.HH_8	HH_9_pos.HH_9	H_Mean	HH_Mean	Fold_change	log2FC	Pvalue	VIP	regulated
Pyrrolidine	0.146746	0.173835	0.137234	0.114886	0.180251	0.182141	0.18964	0.173582	0.155621	0.249127	0.23065	0.198595	0.280238	0.261409	0.211904	0.257834	0.251607	0.28429	0.161548	0.247295	1.53078	0.614265	5.15412e-06	2.39167	up
Acetoacetic acid	0.113071	0.162123	0.0564294	0.0952302	0.0860558	0.145036	0.115782	0.132366	0.120312	0.0906663	0.0767499	0.0776495	0.0971937	0.0764735	0.0859981	0.0866393	0.101508	0.093256	0.114045	0.0873482	0.765909	-0.384755	0.0378832	1.43439	down
L-Alanine	0.0694561	0.0879196	0.0898236	0.0875496	0.114682	0.123838	0.201164	0.167754	0.154386	0.252697	0.206264	0.340822	0.22142	0.127978	0.214319	0.165425	0.141222	0.163771	0.121841	0.203769	1.67241	0.741927	0.00765225	1.67182	up
Dimethylglycine	0.198553	0.324181	0.193163	0.263741	0.27146	0.12246	0.122891	0.106871	0.104632	0.278282	0.361528	0.543804	0.435764	0.567341	0.43686	0.18113	0.162125	0.369959	0.189772	0.370755	1.95368	0.966195	0.00611137	1.7832	up
Choline	0.257469	0.449325	0.236511	0.220495	0.337053	0.262577	0.237355	0.311251	0.256192	0.540965	0.371055	0.403399	0.522855	0.34325	0.387419	0.387581	0.353056	0.388389	0.285359	0.410885	1.43989	0.525959	0.00185419	1.94864	up
Hypotaurine	0.0474274	0.0498866	0.0502988	0.0474198	0.0507669	0.00116974	0.0247173	0.0410039	0.0436661	0.11158	0.0854479	0.090578	0.0679475	0.0676424	0.0532072	0.0410418	0.0298795	0.0400641	0.0395952	0.0652654	1.64832	0.720993	0.0297882	1.50246	up
Glycine	0.0571619	0.0592426	0.0480935	0.0769985	0.0544493	0.0655987	0.0627064	0.0509514	0.0562976	0.0504711	0.0450112	0.0374528	0.0560519	0.0506966	0.0546326	0.0560454	0.0416977	0.0614613	0.0590555	0.0503912	0.853284	-0.228902	0.0394854	1.33626	down
3-Aminobenzoic acid	0.0100125	0.00781298	0.00749481	0.0061642	0.00806023	0.00830515	0.00526694	0.00515346	0.00656719	0.0155606	0.00862415	0.0113143	0.00904212	0.00992742	0.00954557	0.00713453	0.0073376	0.00940355	0.00720416	0.00976553	1.35554	0.438868	0.0221068	1.51677	up
Tyramine	0.366494	0.597972	0.484263	0.496561	0.577206	1.12248	0.651263	0.68737	0.65906	1.14188	1.5205	0.922788	1.27848	0.981352	0.584788	0.795321	1.34483	0.663327	0.626963	1.02592	1.63633	0.710462	0.00753041	1.69333	up
3-Butynoic acid	0.119509	0.164567	0.114482	0.113972	0.133245	0.143299	0.124144	0.140405	0.10623	0.181237	0.169752	0.148894	0.190068	0.120573	0.144094	0.146524	0.160895	0.218737	0.128872	0.16453	1.27669	0.352411	0.00812656	1.73989	up
Imidazoleacetic acid	0.0698157	0.090739	0.0893989	0.107548	0.0903526	0.082885	0.0940916	0.064431	0.0727924	0.190666	0.121441	0.0897512	0.145499	0.0959012	0.144639	0.173164	0.096416	0.148148	0.0846726	0.133959	1.58208	0.661818	0.00293154	1.96265	up
3-Furancarboxylic acid	0.00998073	0.0113001	0.00798807	0.00906173	0.0090485	0.0122697	0.0124681	0.0176744	0.0126533	0.0169228	0.0117656	0.0223702	0.018567	0.00928513	0.0185576	0.0163485	0.0130986	0.0138709	0.0113827	0.0156429	1.37427	0.458662	0.0214841	1.46546	up
Phenyllactic acid	0.00693928	0.0107542	0.00811953	0.00863838	0.00899126	0.0171135	0.0114341	0.010575	0.0122368	0.0206372	0.0236697	0.0133914	0.0211802	0.0154455	0.00832819	0.0119572	0.0201086	0.010531	0.0105336	0.0161388	1.53213	0.61554	0.0184067	1.55735	up
Creatine	0.00384691	0.00222329	0.00347368	0.00309249	0.00269109	0.00478599	0.00339821	0.00499522	0.00474321	0.0100554	0.0109473	0.00760106	0.009013	0.00674577	0.00713372	0.00562287	0.0066366	0.00908462	0.00369445	0.00809337	2.19068	1.13138	2.33388e-05	2.36551	up
Methyl acetoacetate	0.0811624	0.112377	0.149713	0.117493	0.116843	0.16963	0.271732	0.277311	0.196907	0.25504	0.194438	0.344751	0.212973	0.167927	0.274372	0.286583	0.175215	0.216542	0.165908	0.236427	1.42505	0.511013	0.0347461	1.35298	up
Erythritol	0.211928	0.285272	0.104632	0.168548	0.151163	0.285451	0.206361	0.224246	0.238881	0.177133	0.132779	0.135877	0.158599	0.148843	0.1685	0.159915	0.181772	0.164084	0.208498	0.158611	0.760733	-0.394537	0.0387824	1.44864	down
4-Hexen-1-ol, (E)-	0.00754701	0.00935754	0.0135923	0.0114953	0.0122159	0.0147878	0.018276	0.0250978	0.0167029	0.027606	0.018801	0.0345206	0.0251138	0.0199483	0.0267572	0.0251321	0.0203179	0.0195648	0.0143414	0.0241958	1.68713	0.75457	0.000977495	1.93969	up
Coumarin	0.0213369	0.0243605	0.0300944	0.0287364	0.0311426	0.0073516	0.0666291	0.0572684	0.0524381	0.0642203	0.0571039	0.0776851	0.0512456	0.0433333	0.0600569	0.0725628	0.0499675	0.0441551	0.0354842	0.0578145	1.6293	0.704254	0.010733	1.62459	up
4-Hydroxycinnamic acid	0.00731634	0.00707336	0.00629599	0.00371829	0.0106227	0.0106187	0.00712347	0.00979588	0.0100303	0.0207073	0.0196251	0.0165731	0.0138187	0.0182054	0.0127089	0.0105646	0.0182959	0.0185151	0.00806611	0.0165571	2.05268	1.03751	2.54323e-05	2.30862	up
L-Lysine	0.047855	0.0329666	0.0357283	0.0373907	0.0484319	0.032205	0.0342593	0.0473898	0.0346428	0.0760438	0.0673418	0.0658425	0.0570935	0.0532743	0.0547258	0.034268	0.0448583	0.0656037	0.0389855	0.0576724	1.47933	0.564944	0.00213233	1.96468	up
trans-cinnamate	0.0120213	0.0245829	0.0142815	0.018227	0.0146161	0.0233631	0.0266924	0.0183022	0.0172996	0.0317861	0.0296878	0.0205518	0.0294885	0.0240946	0.0154683	0.0255721	0.0302135	0.0195696	0.0188207	0.0251591	1.33678	0.418765	0.0234314	1.48981	up
2-Hydroxyadenine	0.719389	0.676417	0.559936	0.60213	0.597149	0.597457	0.475157	0.553894	0.577416	0.91342	0.779313	0.892441	0.824078	0.682212	0.874108	0.651716	0.622978	0.784951	0.595439	0.78058	1.31093	0.390593	0.000712749	2.0376	up
Diaminopimelic acid	0.0704481	0.0566654	0.0790395	0.0874475	0.0591768	0.0474255	0.0727698	0.0824343	0.0752264	0.126587	0.110593	0.101887	0.0686838	0.0991114	0.118695	0.0786492	0.107619	0.120444	0.0700704	0.103585	1.47831	0.563944	0.000704289	2.02542	up
L-Histidine	0.061009	0.0333137	0.0448221	0.0284694	0.0518308	0.0400023	0.0329266	0.0566298	0.0433541	0.0533655	0.0694439	0.0890612	0.0495815	0.0702069	0.071941	0.0387291	0.0655731	0.0858087	0.0435953	0.0659679	1.51319	0.597591	0.00449844	1.74635	up
Gly-Val	0.0362569	0.0558576	0.0600856	0.0535562	0.0662059	0.0941247	0.141096	0.184417	0.143151	0.178469	0.101942	0.204664	0.18322	0.15286	0.208696	0.203614	0.104292	0.12351	0.0927501	0.162363	1.75054	0.807803	0.00694082	1.6802	up
Phenelzine	0.0165752	0.0130315	0.0150709	0.0116317	0.012953	0.0227579	0.0156441	0.0225518	0.022308	0.041539	0.0473349	0.0317007	0.033291	0.0323124	0.029123	0.0253568	0.0335646	0.0431256	0.0169471	0.0352609	2.08064	1.05703	1.71613e-05	2.35384	up
5-Aminopentanoic acid	0.0352368	0.0460289	0.0495264	0.024975	0.0531148	0.0706413	0.0439205	0.0451356	0.0346162	0.0520126	0.0912489	0.0874773	0.0433972	0.0751528	0.0519293	0.0852126	0.0504276	0.0415049	0.0447995	0.0642626	1.43445	0.520496	0.0295837	1.40487	up
Isovalerylglycine	0.12406	0.117332	0.111712	0.123902	0.0963573	0.133764	0.180087	0.177801	0.122998	0.166271	0.109245	0.26441	0.200165	0.249362	0.207956	0.167439	0.116352	0.148204	0.132002	0.181045	1.37154	0.455792	0.0332974	1.40653	up
DL-Homoserine	0.100078	0.120169	0.160226	0.1385	0.135098	0.202573	0.278668	0.318751	0.208321	0.301292	0.269288	0.451419	0.236931	0.193711	0.345602	0.33272	0.22461	0.254253	0.184709	0.289981	1.56993	0.650699	0.00996956	1.58911	up
N6-Methyl-L-lysine	0.018828	0.0169852	0.015651	0.0165326	0.0175557	0.0148103	0.0152957	0.0202443	0.0143249	0.0248166	0.0240361	0.035054	0.0233107	0.0173138	0.0270165	0.0201799	0.0181198	0.0246059	0.016692	0.0238282	1.42752	0.513514	0.00354076	1.88427	up
trans-2-Hydroxycinnamic acid	0.042684	0.0483074	0.0419627	0.0310195	0.0553576	0.0735306	0.04274	0.0601581	0.0552207	0.111959	0.121997	0.101259	0.0908535	0.10353	0.0770423	0.0720729	0.117562	0.115404	0.0501089	0.101298	2.02155	1.01546	5.24549e-06	2.3885	up
DL-Methionine sulfoxide	0.0255412	0.0339074	0.0366798	0.0297252	0.0380885	0.041214	0.0284531	0.0429161	0.0380159	0.0660977	0.056055	0.0512455	0.0628414	0.0635269	0.046923	0.0348876	0.0514662	0.0392207	0.034949	0.0524738	1.50144	0.586345	0.00106885	2.05345	up
N-Methyl-D-aspartic acid	0.00458053	0.00875296	0.00860757	0.00751918	0.00856355	0.0142072	0.0170661	0.0222477	0.0149219	0.0242778	0.0192566	0.0316826	0.0202882	0.0131118	0.0267503	0.0233888	0.0176221	0.0174925	0.0118296	0.0215412	1.82095	0.864692	0.00205564	1.83722	up
Propionylglycine	0.224488	0.293379	0.259345	0.237134	0.341763	0.442634	0.487082	0.466628	0.447561	0.454352	0.543114	0.660523	0.463895	0.313876	0.571068	0.492203	0.40808	0.48493	0.355557	0.488005	1.37251	0.456814	0.0146071	1.51045	up
Ser-Ala	0.224129	0.307005	0.370414	0.333079	0.385453	0.530275	0.586448	0.844927	0.565161	0.986764	0.749396	1.29241	0.865136	0.600623	0.968721	0.869112	0.644035	0.730259	0.460766	0.856273	1.85837	0.894038	0.000733919	1.97055	up
N-Tigloylglycine	0.0138307	0.0209906	0.0332804	0.0183484	0.0184598	0.023156	0.0257215	0.0561009	0.0300016	0.0410737	0.0323888	0.0704437	0.0398258	0.0402696	0.0519007	0.0370958	0.0220606	0.0333376	0.0266545	0.0409329	1.53569	0.618885	0.034987	1.38353	up
Erythrono-1,4-lactone	0.017552	0.0160785	0.0184246	0.0200331	0.0197085	0.0179643	0.0191462	0.0239797	0.0181867	0.0449026	0.0347728	0.0393613	0.0329038	0.0263435	0.0353534	0.0252478	0.0245535	0.0420141	0.0190082	0.0339392	1.78551	0.836332	0.000221868	2.29292	up
Phosphorylcholine	2.30323	2.06343	2.07282	2.19399	2.31475	1.85823	1.70927	2.08361	1.96707	4.04134	2.48754	2.92183	2.81803	3.39351	3.24195	2.33313	2.35792	2.65159	2.06293	2.91632	1.41367	0.49945	0.00156013	2.06591	up
Ala-Leu	0.0969571	0.0891932	0.130974	0.103844	0.113834	0.177726	0.201504	0.191123	0.164053	0.181931	0.156857	0.221899	0.1566	0.128246	0.283293	0.22684	0.195529	0.170662	0.141023	0.191317	1.35664	0.440036	0.0308594	1.33956	up
DL-Indole-3-lactic acid	0.0589295	0.046912	0.0607416	0.0596416	0.0492584	0.094225	0.070089	0.0958947	0.0905077	0.263931	0.260065	0.173846	0.202492	0.138411	0.139543	0.136204	0.150671	0.20469	0.0695777	0.185539	2.66665	1.41503	6.71889e-05	2.36196	up
Val-Ala	0.204178	0.301314	0.372364	0.291624	0.329286	0.525019	0.721953	0.85522	0.595874	0.862272	0.666549	1.00864	0.712839	0.528338	1.02905	1.05915	0.650676	0.644985	0.466315	0.795834	1.70665	0.771165	0.00426585	1.73643	up
Thr-Ala	0.211869	0.295108	0.31866	0.25732	0.538302	0.480841	0.598093	0.744966	0.550861	1.50231	0.735256	1.15973	0.888375	0.815376	1.03421	0.889415	0.717289	0.668528	0.444002	0.934498	2.10472	1.07362	0.000407589	2.09109	up
Ala-Thr	0.00574867	0.00530603	0.0026961	0.0034903	0.00374367	0.0055736	0.00429214	0.00522553	0.0042921	0.00759895	0.00644364	0.0040047	0.00470601	0.00692787	0.00769109	0.00501344	0.00446441	0.00729963	0.00448535	0.00601664	1.3414	0.423738	0.0226381	1.5191	up
N-Acetylputrescine	0.0392009	0.00957259	0.0409813	0.0303999	0.013742	0.026603	0.0279655	0.0427257	0.0377954	0.0517245	0.0451866	0.0346211	0.0221808	0.0680604	0.0736056	0.0417721	0.0342404	0.0327895	0.0298874	0.044909	1.50261	0.587468	0.0465704	1.31426	up
2-Phenylacetamide	0.103204	0.140616	0.14413	0.12951	0.152745	0.187035	0.312178	0.349496	0.212287	0.30503	0.261067	0.387364	0.267355	0.189984	0.275015	0.357262	0.220136	0.213604	0.192356	0.275202	1.43069	0.516715	0.0353964	1.36515	up
Iminodiacetic acid	0.00617368	0.00262983	0.0059227	0.00336127	0.00316143	0.00523058	0.00555727	0.00738386	0.00484173	0.0269412	0.0193233	0.0122938	0.0237397	0.0120681	0.0160836	0.0140782	0.0113854	0.0167669	0.00491804	0.0169645	3.44944	1.78636	0.000109654	2.37952	up
Val-Val	0.0332631	0.0301124	0.0389537	0.0244838	0.0381401	0.0529762	0.0802345	0.0705234	0.0591047	0.0621	0.0500612	0.0887659	0.0672902	0.0479075	0.0921059	0.0842147	0.0517716	0.0665399	0.0475324	0.0678619	1.4277	0.513689	0.0304419	1.36287	up
Carbaryl	0.0355561	0.0412946	0.0375276	0.0434458	0.0393833	0.0325127	0.0800829	0.0801705	0.049662	0.0813426	0.065432	0.119687	0.0671166	0.0435319	0.0764906	0.0919625	0.0440282	0.0588914	0.0488484	0.0720536	1.47505	0.560761	0.0361046	1.35982	up
Ile-Ala	0.92769	1.34714	1.75378	1.2779	1.41676	2.38646	3.39603	3.62435	2.70059	3.7735	2.79989	4.73945	2.88136	2.37436	3.98725	4.08175	2.53083	2.9148	2.0923	3.34258	1.59756	0.67587	0.00987721	1.60005	up
NG,NG-dimethyl-L-arginine(ADMA)	0.424858	0.425055	0.356689	0.377306	0.35044	0.342901	0.323401	0.430313	0.348124	0.485047	0.449863	0.54042	0.484595	0.480017	0.466874	0.404189	0.374169	0.452947	0.375454	0.459791	1.22463	0.292342	0.00110991	1.98277	up
Acetylcarnitine	13.82	17.9959	6.61382	11.1122	10.3301	15.9873	14.2426	14.4127	14.2061	11.5634	8.37703	8.32695	10.7277	10.0118	11.0699	10.2873	11.2645	11.1877	13.1912	10.3129	0.781803	-0.355122	0.0364152	1.43049	down
L-Kynurenine	0.00369036	0.00390654	0.00409701	0.00368739	0.0046122	0.00360655	0.00394689	0.00263232	0.00367725	0.0108447	0.0050582	0.00704434	0.00824822	0.00545572	0.00637704	0.00459614	0.00329197	0.00463323	0.00376184	0.00617218	1.64074	0.714342	0.0133863	1.73449	up
Hippuric acid, methyl ester	0.0745716	0.0659001	0.0682838	0.0960304	0.0853291	0.0500079	0.0549104	0.0628174	0.0676247	0.108427	0.0795978	0.089385	0.0793653	0.0877082	0.0876284	0.0572307	0.0710356	0.0953578	0.0694973	0.0839706	1.20826	0.272928	0.0496007	1.34086	up
Pro-Gly	0.0156161	0.0358839	0.030978	0.0221142	0.0282713	0.0635107	0.0589512	0.0678062	0.0526382	0.0786979	0.103773	0.0924085	0.072082	0.0529724	0.0806158	0.0746558	0.059178	0.0610812	0.0417522	0.0750517	1.79755	0.846031	0.00116955	1.92925	up
Linalool oxide	0.0152738	0.0327349	0.0253978	0.020036	0.025876	0.0475866	0.0456085	0.0554054	0.0388752	0.0661494	0.0524476	0.080956	0.0559476	0.0427516	0.0645597	0.06345	0.0500876	0.0592446	0.0340883	0.0595105	1.74578	0.803869	0.000550456	2.00333	up
Hexanoylglycine	0.0546705	0.0549207	0.0812911	0.0661765	0.0731671	0.102308	0.161067	0.131965	0.12503	0.151798	0.110371	0.190603	0.113196	0.111953	0.14487	0.157684	0.114823	0.12034	0.0945106	0.135071	1.42916	0.51517	0.0206618	1.44727	up
N-.alpha.-Acetyl-L-arginine	0.272808	0.358113	0.191031	0.231161	0.25642	0.476245	0.404689	0.330774	0.351377	0.153831	0.148211	0.181294	0.116853	0.153149	0.178266	0.178613	0.23991	0.175729	0.31918	0.16954	0.531173	-0.912747	0.000840265	2.14161	down
Ala-Ser	0.0247923	0.0366609	0.0302433	0.0292936	0.0290634	0.0556681	0.0708259	0.0514686	0.0395684	0.0547679	0.0538629	0.0733242	0.0484966	0.0430865	0.0635266	0.0485169	0.0733012	0.0467084	0.0408427	0.0561768	1.37544	0.459896	0.029662	1.35724	up
Dodecanoic acid	0.088513	0.100438	0.0647629	0.0909528	0.07373	0.0790794	0.0759308	0.11591	0.091348	0.0810097	0.109757	0.175307	0.0946263	0.112234	0.1183	0.0942692	0.0937972	0.105453	0.0867405	0.109417	1.26143	0.33506	0.0495323	1.26839	up
Ala-Glu	0.0303646	0.0369016	0.0277737	0.0221907	0.0294025	0.0279782	0.0298386	0.0345376	0.0285646	0.0620217	0.0393946	0.0339051	0.0439345	0.0345338	0.0446994	0.0412348	0.0371713	0.047024	0.029728	0.0426577	1.43493	0.520983	0.00164563	2.02996	up
Pantothenate	0.0473323	0.077952	0.0378663	0.0531638	0.0511447	0.0656593	0.0562753	0.0533597	0.0546609	0.104514	0.0639702	0.0649614	0.084047	0.0612053	0.0690956	0.0698425	0.055232	0.0818194	0.0552682	0.072743	1.31618	0.396358	0.0139858	1.62931	up
Met-Ala	0.0179753	0.0228373	0.017414	0.0215989	0.0165068	0.0192315	0.032906	0.037354	0.0200239	0.0321826	0.0256816	0.0440983	0.0413669	0.023745	0.0390614	0.0422765	0.0329161	0.039208	0.022872	0.0356151	1.55715	0.638911	0.00200052	1.85505	up
Thr-Thr	0.227957	0.377277	0.366092	0.28861	0.373188	0.600686	0.625801	0.790325	0.567209	0.930813	0.818517	1.31011	0.872957	0.564976	0.927803	0.789324	0.68158	0.722976	0.468572	0.846562	1.80669	0.853346	0.000968368	1.93398	up
Formylanthranilic acid	0.0692032	0.100182	0.0655888	0.0604218	0.0693583	0.0839546	0.0637174	0.0773347	0.0573337	0.0983703	0.097628	0.0708243	0.0969618	0.0652154	0.0777262	0.0789446	0.0923936	0.142408	0.0718994	0.0911636	1.26793	0.342478	0.0481422	1.36712	up
(R)-mevalonic acid 5-Phosphate	0.0297082	0.0368059	0.0599231	0.0373133	0.0518176	0.0650545	0.110377	0.119155	0.0783815	0.11243	0.0715733	0.133411	0.0815649	0.0714891	0.140173	0.137043	0.0968405	0.0964993	0.065393	0.104558	1.59892	0.6771	0.0134259	1.54157	up
Ethionamide	0.0355462	0.0489083	0.0347889	0.0411467	0.0419324	0.0795922	0.0481885	0.0555659	0.0496835	0.062933	0.0755748	0.0524979	0.0687285	0.0712158	0.0441178	0.0527225	0.0699965	0.0552734	0.0483725	0.0614511	1.27037	0.345252	0.0381547	1.35722	up
Val-Leu	0.386181	0.373387	0.30839	0.323827	0.333073	0.430128	0.459859	0.414277	0.434258	0.458598	0.431724	0.608174	0.416907	0.391275	0.508054	0.48217	0.370824	0.458167	0.38482	0.458433	1.19129	0.252525	0.0255289	1.37966	up
Gly-Arg	0.037243	0.0339228	0.033123	0.0349616	0.0316164	0.0325332	0.0326614	0.0347563	0.0276999	0.0325714	0.0354897	0.0395075	0.0354241	0.0425381	0.0368029	0.0359618	0.0355601	0.0435794	0.0331686	0.0374928	1.13037	0.176794	0.0115268	1.61269	up
Leu-Thr	0.0200161	0.0527362	0.0389999	0.0184565	0.026449	0.0712649	0.0865757	0.0498439	0.0655054	0.0826037	0.084694	0.035881	0.0829789	0.043411	0.0682931	0.0916577	0.0783097	0.0618423	0.0477609	0.0699635	1.46487	0.550773	0.0466643	1.30729	up
alpha-Guanidinoglutaric Acid	0.0111211	0.00595201	0.00773711	0.00648834	0.00810464	0.00495035	0.00610353	0.0100736	0.0088514	0.0259629	0.0154298	0.0144944	0.0157123	0.0147903	0.0237437	0.0144785	0.0182974	0.0185235	0.00770912	0.017937	2.32672	1.2183	3.4246e-05	2.36111	up
5-L-Glutamyl-L-alanine	0.00785331	0.0100276	0.00699333	0.00587617	0.00771614	0.0070057	0.00908862	0.0058921	0.00516604	0.0067473	0.00930947	0.00771551	0.00963343	0.00745553	0.0114594	0.00984412	0.00968415	0.00826393	0.007291	0.00890142	1.22088	0.287918	0.0395668	1.35197	up
Procaine	0.847097	0.692144	0.535565	0.646581	0.721739	0.490764	0.542658	0.448312	0.570367	1.35564	0.645707	1.62932	0.891341	1.40247	0.770348	0.60906	0.805621	0.783455	0.610581	0.988107	1.61831	0.694485	0.0167383	1.59791	up
trans-2-Octenoic acid, ethyl ester	0.010766	0.0187991	0.0339642	0.0187513	0.0175475	0.0246168	0.0336404	0.0645774	0.0323086	0.0566009	0.0288629	0.0791796	0.0506161	0.0453427	0.0723816	0.0443777	0.0308162	0.0365101	0.0283301	0.0494098	1.74407	0.802458	0.0165261	1.53954	up
Phe-Ala	0.147909	0.299874	0.2852	0.262948	0.283224	0.361421	0.747547	0.886842	0.445778	0.946717	0.556593	1.39831	0.649627	0.394351	1.18026	0.974014	0.439829	0.607194	0.413416	0.794099	1.92082	0.941726	0.0174301	1.51574	up
Suberic acid	0.0036857	0.00283009	0.00490612	0.00405607	0.00341781	0.0043126	0.00259088	0.00423015	0.00373041	0.0143515	0.00554961	0.00896968	0.0107102	0.00782297	0.0100297	0.00869354	0.00346428	0.0092929	0.00375109	0.00876493	2.33663	1.22443	0.00109183	2.14375	up
3'-O-methylcytidine	0.0115345	0.0149494	0.0217614	0.012858	0.0124019	0.0186579	0.0213211	0.0232545	0.0178491	0.0215531	0.0205082	0.0242065	0.0230675	0.0154901	0.0242975	0.0206332	0.0215705	0.0193429	0.0171764	0.0211855	1.23341	0.302647	0.0369242	1.37732	up
Lys-Ile	0.0045931	0.0137823	0.00733989	0.0102297	0.0175269	0.0231373	0.0354982	0.0415687	0.031286	0.0519806	0.0423458	0.0382147	0.0357393	0.0300786	0.036861	0.0458091	0.0299942	0.028821	0.0205513	0.0377605	1.83737	0.877645	0.00492569	1.7876	up
Theophylline	1.21764	2.52305	1.24758	1.34862	1.57929	2.02258	1.67519	1.29884	1.29893	2.16746	2.37908	1.57163	2.91247	1.58132	1.34168	2.08631	2.4278	2.25273	1.57908	2.08005	1.31726	0.397537	0.0384304	1.39267	up
Lys-Pro	0.0798893	0.103794	0.0609177	0.0659776	0.0810916	0.0897265	0.0696592	0.0777642	0.0693516	0.0832587	0.157226	0.100952	0.100902	0.0910852	0.0920742	0.0709181	0.0862358	0.132666	0.0775746	0.101702	1.31102	0.390693	0.0330066	1.4569	up
Uridine	0.0977847	0.188285	0.0994036	0.102999	0.129444	0.157991	0.128237	0.105146	0.105822	0.168652	0.185386	0.125662	0.214034	0.126773	0.110012	0.163684	0.182889	0.175104	0.123901	0.161355	1.30229	0.381048	0.0266388	1.473	up
Leu-Leu	0.206689	0.30423	0.325138	0.285242	0.278399	0.49878	0.652976	0.617866	0.48638	0.655536	0.575516	0.833	0.48913	0.400303	0.720387	0.648561	0.499271	0.522305	0.406189	0.593779	1.46183	0.547775	0.0166039	1.49635	up
2-Methylbutyroylcarnitine	0.293583	0.667718	0.315958	0.438332	0.448125	1.1945	2.00996	1.71468	1.25176	7.13411	5.27148	3.94833	4.18481	2.94949	3.43146	2.43114	2.26539	6.34002	0.926068	4.21736	4.55405	2.18715	0.000279951	2.25066	up
Thr-Ser	0.0336471	0.0593116	0.0533659	0.0453373	0.0588756	0.0603202	0.120184	0.111057	0.0667768	0.133561	0.115796	0.150749	0.111683	0.0547554	0.132362	0.116658	0.0941884	0.0736822	0.0676529	0.109271	1.61517	0.691684	0.00900245	1.64244	up
Sinapyl alcohol	0.0103546	0.013043	0.0113596	0.00352213	0.0153671	0.00722611	0.0121148	0.011231	0.00809847	0.0159771	0.011421	0.0212871	0.0241662	0.00926696	0.0175786	0.0143945	0.00871357	0.0180565	0.0102574	0.0156513	1.52585	0.609611	0.0229688	1.5237	up
Met-Thr	0.0564727	0.0687983	0.0544365	0.0664867	0.0604669	0.132706	0.172258	0.100382	0.108067	0.12289	0.137368	0.160631	0.125	0.0854851	0.113853	0.136205	0.12426	0.114259	0.0911194	0.124439	1.36567	0.449609	0.0491547	1.25813	up
Benzoylecgonine	0.00949262	0.0173742	0.013723	0.0132954	0.0195075	0.00947521	0.0114093	0.0160717	0.0106277	0.0334023	0.00789584	0.0233635	0.0232912	0.0248437	0.0258921	0.0158618	0.0305544	0.0414815	0.0134418	0.0251762	1.87298	0.905332	0.00665117	1.80793	up
Pro-Val	0.0094745	0.0172435	0.0131815	0.0133042	0.0145794	0.0260115	0.0279856	0.0322641	0.0248097	0.0393452	0.0319488	0.051357	0.0305652	0.0231213	0.0366809	0.0285797	0.0281481	0.0288423	0.0198727	0.0331765	1.66945	0.739376	0.00326941	1.77087	up
L-Valine	0.0183195	0.0302034	0.0310819	0.0222232	0.0254949	0.0727369	0.0559218	0.0582303	0.0437943	0.0757458	0.0426794	0.0796537	0.0559673	0.0448294	0.130299	0.0723676	0.0436818	0.0490947	0.0397785	0.0660354	1.66008	0.731252	0.0355888	1.3546	up
Acadesine (Drug)	0.0801159	0.0611368	0.076724	0.0666035	0.0593993	0.0633555	0.0825803	0.0565178	0.055386	0.0864833	0.0979656	0.0771663	0.0627243	0.0807161	0.0665667	0.0582115	0.0934501	0.10086	0.0668688	0.0804604	1.20326	0.266946	0.0469866	1.31186	up
Glycerophosphocholine	12.7807	23.6684	11.2799	11.5101	16.7457	12.9054	10.6257	15.2893	12.6802	25.9182	18.2643	20.2833	27.5591	16.894	19.3023	19.0578	16.615	17.9908	14.1651	20.2094	1.42671	0.512691	0.0053236	1.80258	up
1,7-Dimethyluric acid	0.00516929	0.0166417	0.011058	0.0129874	0.0190315	0.0077722	0.00931971	0.0191542	0.0093543	0.0466306	0.0121076	0.0310198	0.0379283	0.0192709	0.101625	0.0371346	0.00802993	0.0738599	0.0122765	0.0408452	3.32711	1.73427	0.0220874	1.60348	up
Leu-Ser	0.0216578	0.040425	0.0392069	0.0288154	0.0277287	0.0675329	0.0622916	0.0646362	0.0510805	0.07744	0.0660343	0.104136	0.0607138	0.0398385	0.065143	0.0772078	0.05653	0.0577904	0.0448195	0.0672037	1.49943	0.584416	0.0158547	1.49559	up
D-Biotin	0.331255	0.205071	0.248912	0.259656	0.300097	0.252143	0.223357	0.421889	0.296468	0.800499	0.433509	0.400603	0.846539	0.434894	0.603309	0.320463	0.427263	1.28784	0.282094	0.617213	2.18797	1.12959	0.0119868	1.7513	up
Glu-Pro	0.0204912	0.0263828	0.0214764	0.011337	0.0178395	0.0407298	0.0472262	0.0397465	0.0283963	0.0453841	0.0351477	0.0769639	0.0524227	0.0301659	0.0450304	0.0380025	0.0341097	0.0400348	0.0281806	0.0441402	1.56633	0.647389	0.0199749	1.4584	up
Val-Tyr	0.0383473	0.0554978	0.0555969	0.0590294	0.0598745	0.0817868	0.126644	0.123738	0.0850485	0.123948	0.129277	0.14101	0.0991424	0.0695382	0.134052	0.142709	0.085001	0.119659	0.0761736	0.116037	1.52333	0.607227	0.0095371	1.62567	up
1-Methyladenosine	0.0264475	0.0297558	0.0252664	0.0213251	0.0257211	0.0275498	0.0232561	0.0265397	0.0318842	0.0336132	0.036312	0.0304355	0.0271453	0.0299212	0.0253678	0.0263481	0.0299892	0.0293834	0.0264162	0.0298351	1.12942	0.175586	0.0442201	1.3242	up
Phe-Thr	0.112366	0.128451	0.161234	0.13496	0.110306	0.252764	0.423688	0.411393	0.28063	0.361823	0.324923	0.475931	0.328324	0.19663	0.381871	0.432462	0.243664	0.277817	0.223977	0.335938	1.49988	0.584847	0.0456126	1.29266	up
N-Acetyl-L-tyrosine	0.0215749	0.0384022	0.0180915	0.0156342	0.0483751	0.0210763	0.0169089	0.0326179	0.0183491	0.0445196	0.020181	0.0788889	0.0744773	0.0270683	0.0746056	0.0551319	0.0159016	0.0806707	0.02567	0.0523828	2.04062	1.02901	0.0177936	1.58986	up
Met-Cys	0.0647192	0.0512865	0.0435852	0.0385489	0.0399711	0.0387902	0.0401657	0.0412611	0.0433795	0.0553157	0.0522085	0.0554598	0.0437696	0.0478982	0.0609028	0.0560613	0.053643	0.0646119	0.0446341	0.0544301	1.21947	0.286257	0.0138882	1.54007	up
Pro-Asn	0.0111899	0.0135224	0.0160134	0.00996296	0.0109609	0.00956149	0.0111953	0.0181156	0.00790674	0.0345057	0.0227831	0.0377803	0.0292525	0.0176989	0.0304006	0.0228789	0.0144288	0.0213785	0.0120476	0.0256786	2.13142	1.09182	0.000551799	2.1534	up
Ile-Thr	0.251831	0.463419	0.482259	0.309695	0.284931	0.722046	1.03701	1.29111	0.673703	1.13293	0.593274	1.67562	1.00953	0.537561	1.71888	1.31502	0.554774	0.812385	0.612889	1.03889	1.69506	0.761339	0.0442837	1.30381	up
Val-Arg	0.0449165	0.0591237	0.0418416	0.0384958	0.0543049	0.0671476	0.0809526	0.0775979	0.0556356	0.0798862	0.0765719	0.0421528	0.0856644	0.0634138	0.0917995	0.0868707	0.0810437	0.0816234	0.0577796	0.0765585	1.32501	0.406003	0.0180826	1.54721	up
Sulfacetamide	0.00806988	0.00601082	0.00192675	0.00557686	0.00748467	0.00760477	0.00656219	0.00470362	0.0063642	0.00778163	0.0112269	0.00805269	0.00894326	0.00638251	0.00882403	0.00773694	0.00880524	0.0190634	0.00603375	0.00964629	1.59872	0.676919	0.0245559	1.46986	up
5-Methylcytidine	0.00985635	0.00802434	0.00984795	0.0093529	0.0125026	0.00644546	0.00882822	0.0123866	0.0108633	0.0282992	0.0191974	0.0124516	0.0173787	0.0128033	0.0175	0.0119365	0.0121594	0.020051	0.00978975	0.0168641	1.72263	0.784614	0.00389278	1.94994	up
His-Gly	0.127667	0.126917	0.110344	0.12446	0.101745	0.0880507	0.0943496	0.111649	0.0907049	0.160618	0.107734	0.151137	0.130816	0.144579	0.122635	0.113104	0.104585	0.144704	0.108432	0.131101	1.20907	0.273893	0.0178977	1.57752	up
Ribothymidine	0.00667212	0.0096162	0.00436093	0.00493326	0.00953314	0.00994066	0.00733213	0.00819266	0.00655121	0.00964641	0.0092668	0.0096871	0.0116205	0.00641674	0.00922729	0.00913878	0.010386	0.00874691	0.00745915	0.0093485	1.25329	0.325725	0.0371328	1.37479	up
Amitriptyline	0.14408	0.261709	0.184745	0.151902	0.26004	0.21236	0.207631	0.15966	0.196863	0.207412	0.186201	0.288563	0.220299	0.208195	0.392043	0.292815	0.204801	0.343835	0.197665	0.260463	1.3177	0.398017	0.0433939	1.32515	up
Phe-Ile	0.0627327	0.0718929	0.0768592	0.0660352	0.0760572	0.0967471	0.108887	0.102396	0.0993028	0.109582	0.137504	0.129078	0.101535	0.0877533	0.082158	0.102605	0.0925069	0.107679	0.0845456	0.1056	1.24903	0.32081	0.0229546	1.45029	up
Glutaric acid	0.0153114	0.0140155	0.0122465	0.0140563	0.014662	0.0159728	0.0140849	0.0188695	0.0155887	0.0333557	0.0208141	0.0271551	0.0233483	0.014794	0.0254629	0.0137306	0.014771	0.0251232	0.0149786	0.0220616	1.47288	0.558635	0.012715	1.71159	up
Thr-Val	0.134533	0.120567	0.0897216	0.0974107	0.103767	0.127138	0.109169	0.0911304	0.111743	0.0742459	0.0875388	0.0617453	0.0829983	0.10406	0.0901912	0.0945188	0.107213	0.110062	0.109464	0.090286	0.824797	-0.277889	0.020306	1.53467	down
Niflumic Acid	0.00432664	0.00690589	0.00797029	0.00625261	0.00619049	0.0051194	0.00986419	0.00959373	0.00556306	0.013823	0.0104778	0.0106807	0.00764063	0.00508576	0.0166027	0.0152804	0.00732841	0.0181011	0.00686514	0.0116689	1.69974	0.765313	0.0139996	1.64656	up
AG-17	0.0245192	0.0712287	0.0678344	0.054234	0.0593735	0.104155	0.111638	0.135673	0.102198	0.122473	0.120302	0.169622	0.115654	0.103115	0.128774	0.127225	0.115807	0.124914	0.0812059	0.125321	1.54325	0.625967	0.00533907	1.75234	up
N-Acetyl-D-Glucosamine 6-Phosphate	0.0284001	0.0224666	0.0280379	0.0238424	0.0269	0.0252011	0.0264275	0.0324469	0.0252364	0.0407152	0.0285357	0.0404304	0.0326737	0.0322536	0.037763	0.0283614	0.0358005	0.0327044	0.026551	0.0343598	1.2941	0.371954	0.000814096	2.00659	up
Guanosine	0.308547	0.232858	0.127952	0.175626	0.366655	0.115072	0.115358	0.116222	0.125141	0.200075	0.0719645	0.0760455	0.0941117	0.106039	0.095148	0.0831002	0.075964	0.0951509	0.187048	0.0997332	0.533196	-0.907262	0.0274591	1.43337	down
Ile-Arg	0.064161	0.0965539	0.0706778	0.0580994	0.0775609	0.105149	0.129592	0.120598	0.104116	0.119731	0.127273	0.0788029	0.1298	0.0868613	0.149724	0.128377	0.126504	0.137191	0.0918342	0.120474	1.31186	0.391616	0.0234385	1.47694	up
N1-Acetylspermine	0.0136495	0.0189953	0.0107192	0.0125505	0.0113698	0.0175191	0.0191616	0.0191571	0.0153662	0.0187868	0.0186215	0.0131192	0.0182884	0.0151634	0.0216392	0.019126	0.0215868	0.0215464	0.0153876	0.0186531	1.21222	0.277648	0.0464186	1.31535	up
Trimethoprim	0.00626122	0.00924268	0.00950493	0.00854028	0.0101981	0.0149875	0.021164	0.0187953	0.0133192	0.0143407	0.0197686	0.0205749	0.0191286	0.0136585	0.0181598	0.0220842	0.0147433	0.0209757	0.0124459	0.0181594	1.45906	0.545044	0.0121319	1.5978	up
Phenylacetic acid	0.00883622	0.0110175	0.0152032	0.0131974	0.0103191	0.00366837	0.00891773	0.0150725	0.0124434	0.0201038	0.0114327	0.0162235	0.0122818	0.0170325	0.027386	0.0153203	0.00927941	0.0120931	0.0109639	0.0156837	1.43048	0.516496	0.0496808	1.35121	up
Asp-Arg	0.0112698	0.0152664	0.0112893	0.011765	0.013239	0.0133771	0.0130236	0.0133832	0.0122723	0.0159324	0.0141486	0.0162828	0.0189422	0.0142628	0.0162618	0.0123241	0.0135149	0.0184121	0.0127651	0.0155646	1.21931	0.28607	0.00593747	1.79924	up
isocarboxazid	0.0350976	0.0582776	0.0442216	0.0259043	0.00456412	0.0874817	0.0415628	0.0865112	0.0544321	0.0991174	0.0554765	0.116739	0.0840826	0.0558285	0.0759904	0.0666157	0.085454	0.0726996	0.0486726	0.0791116	1.62538	0.70078	0.0157618	1.51642	up
Mestranol	0.0553307	0.050236	0.0895032	0.0786459	0.0598309	0.121314	0.177086	0.174413	0.152468	0.170086	0.151909	0.178884	0.109747	0.139288	0.172909	0.199312	0.123869	0.148606	0.106536	0.154957	1.4545	0.540519	0.0280703	1.41621	up
Tyr-Leu	0.0025927	0.0575989	0.0712504	0.0510106	0.0716205	0.118183	0.143465	0.146767	0.109018	0.155602	0.18014	0.16607	0.120319	0.102168	0.114679	0.154049	0.103743	0.140965	0.0857228	0.137526	1.60431	0.681955	0.0145893	1.58724	up
Flucytosine	0.0196831	0.0216505	0.0172879	0.0192772	0.013534	0.0229541	0.029239	0.0204262	0.018779	0.0183527	0.0105919	0.00813415	0.0170602	0.0147509	0.0159593	0.0215611	0.0112552	0.0173835	0.0203146	0.0150054	0.738654	-0.437029	0.0181574	1.49115	down
2'-O-methylguanosine	0.116931	0.126327	0.120645	0.131449	0.141934	0.0918362	0.0833198	0.085177	0.118113	0.154015	0.148783	0.154991	0.131572	0.163505	0.121779	0.127046	0.144148	0.231003	0.112859	0.152982	1.35552	0.438842	0.00777798	1.70244	up
S-Methyl-5'-thioadenosine	0.867022	1.04307	0.876543	1.18637	0.944221	0.831086	0.625951	0.728552	0.804346	2.31408	1.61247	3.23983	2.62997	1.41	1.66476	0.832889	1.0006	1.63694	0.878573	1.81573	2.06668	1.04731	0.00664544	1.83461	up
IBMX	0.00178039	0.00134449	0.00254701	0.0025232	0.00164181	0.000739087	0.00194088	0.00241591	0.00233859	0.00448866	0.00355773	0.0033347	0.00319407	0.00312319	0.00450574	0.000838447	0.00170111	0.00439783	0.00191904	0.00323794	1.68727	0.754691	0.0159947	1.6438	up
D-Glucose 6-phosphate	0.00146912	0.00248412	0.00146732	0.00174806	0.00256095	0.00189325	0.00193872	0.00194643	0.00140792	0.00416531	0.00331105	0.0124986	0.0104376	0.00206879	0.00646339	0.00323975	0.00219955	0.00981342	0.00187954	0.00602194	3.20394	1.67985	0.0136532	1.68478	up
Phenethyl Caffeiate	0.00720157	0.0079206	0.00667829	0.0056525	0.00763039	0.005189	0.00949028	0.0136592	0.00763187	0.0149789	0.00760221	0.0148552	0.0144184	0.00783668	0.0181073	0.0172873	0.00792812	0.0160451	0.00789486	0.0132288	1.67562	0.744699	0.00638999	1.75363	up
Pro-Phe	0.0601916	0.0660841	0.0607079	0.0633796	0.0603352	0.0626756	0.0652804	0.0623702	0.0673688	0.0718334	0.0554634	0.0880815	0.0787324	0.0798734	0.0752891	0.0646689	0.0648736	0.0704515	0.0631548	0.0721408	1.14228	0.191922	0.0250023	1.50633	up
Viloxazine	0.00462349	0.0045987	0.00563878	0.00392579	0.00782101	0.00402278	0.0051223	0.00466565	0.0030649	0.00714192	0.00695966	0.0124013	0.00556645	0.00670404	0.00605923	0.00411295	0.00565072	0.00658	0.00483149	0.00679737	1.40689	0.492508	0.0451796	1.3335	up
(S)-2-Hydroxyglutarate	0.00161316	0.00187286	0.00274405	0.00240312	0.0031194	0.00264623	0.0018742	0.00296575	0.00201535	0.0025092	0.00286352	0.00461412	0.00275735	0.00335252	0.00430104	0.00409931	0.00265654	0.00284591	0.00236157	0.00333328	1.41147	0.497196	0.00901298	1.63428	up
12-oxo-ETE	0.07493	0.0551432	0.183485	0.143553	0.0709477	0.0879646	0.151508	0.178872	0.0822705	0.215192	0.0702647	0.120273	0.176633	0.195003	0.239931	0.348128	0.136762	0.179029	0.114297	0.186802	1.63435	0.708719	0.036547	1.40046	up
Norfloxacin	0.00739713	0.00670899	0.00949247	0.00951638	0.00742097	0.00918343	0.0134933	0.0167737	0.0114471	0.0171639	0.0115684	0.0142875	0.0141485	0.00882145	0.0199069	0.0181601	0.00946347	0.0171899	0.0101593	0.0145234	1.42957	0.515578	0.0212243	1.49686	up
DL-.alpha.-Phenylglycine	0.0222306	0.039386	0.0333638	0.032397	0.034185	0.0533693	0.0928753	0.0863894	0.0677597	0.0991695	0.0687919	0.0948806	0.0711359	0.0447139	0.0726205	0.0966853	0.0707023	0.068296	0.0513285	0.0763329	1.48715	0.572546	0.029306	1.40664	up
Pro-Tyr	0.0294273	0.019814	0.0343401	0.0311237	0.0171504	0.0522471	0.0206037	0.0208186	0.0175074	0.222512	0.079119	0.19804	0.112157	0.245057	0.0871991	0.141499	0.0933487	0.0708729	0.0270036	0.138867	5.14255	2.36248	0.000922888	2.14532	up
D-Mannose 1-phosphate	0.00826169	0.00739145	0.00599122	0.0102518	0.00836733	0.0123028	0.0208866	0.00803806	0.00778623	0.00406081	0.003688	0.00461528	0.00493832	0.00500248	0.00440529	0.007562	0.005541	0.0058318	0.00991968	0.00507166	0.511273	-0.967835	0.0118694	1.73165	down
Phe-Arg	0.00999658	0.0127416	0.0109953	0.00823896	0.0119477	0.020149	0.0157542	0.0161942	0.017393	0.0167843	0.0207714	0.0125262	0.0151699	0.0149845	0.0238747	0.0158706	0.0214228	0.0221498	0.0137123	0.0181727	1.32528	0.406302	0.027752	1.39489	up
Arg-Phe	0.00970693	0.0128121	0.00945096	0.00813707	0.00997745	0.0128815	0.0109217	0.00736092	0.00955374	0.0108762	0.0131938	0.0123048	0.0112636	0.0116236	0.012416	0.0099687	0.0131489	0.0108739	0.0100892	0.0117411	1.16373	0.218757	0.0400892	1.32384	up
Uridine 5'-monophosphate (UMP)	0.0796166	0.0643516	0.0579298	0.0490078	0.0578127	0.0556382	0.0490885	0.0532582	0.0564804	0.0998667	0.0903965	0.0915576	0.0747324	0.0775921	0.0845958	0.0549299	0.0835645	0.0758894	0.0581315	0.0814583	1.40128	0.486741	0.000556202	2.03683	up
3.alpha.-Mannobiose	0.932296	0.438704	0.614106	0.503093	0.798503	1.63424	1.28453	0.917689	0.547344	0.175586	0.203981	0.16324	0.19789	0.740338	0.287624	0.635194	1.02055	0.170759	0.852278	0.399462	0.468699	-1.09327	0.0170633	1.58921	down
(-)-Usnic acid	0.00213047	0.00285318	0.00219223	0.0024669	0.00289743	0.00215563	0.00165002	0.00240463	0.00275239	0.003352	0.00275517	0.00542715	0.00302894	0.00299213	0.00374755	0.00245036	0.00220726	0.00319806	0.00238921	0.00323985	1.35603	0.439393	0.0302727	1.43585	up
Desipramine	0.0520364	0.0487257	0.0486619	0.038949	0.0561201	0.0546077	0.0359735	0.0460279	0.0476024	0.0849488	0.0505107	0.0521534	0.0488085	0.0662638	0.0749838	0.0415013	0.0570155	0.0559601	0.0476338	0.0591273	1.24129	0.311838	0.0448657	1.38403	up
Lomefloxacin	0.0121744	0.0168262	0.0175329	0.0200189	0.0162706	0.0177701	0.0345299	0.0281828	0.0223914	0.0353972	0.0210391	0.035603	0.0295542	0.0193269	0.0396335	0.0312227	0.0198618	0.0266533	0.020633	0.0286991	1.39093	0.476049	0.0299775	1.41032	up
Triflupromazine	0.00309737	0.00435204	0.000450128	0.00405638	0.00414517	0.0074032	0.00444605	0.00471752	0.00461425	0.00777577	0.00842866	0.00553426	0.00888399	0.00576459	0.00397719	0.00590374	0.00803001	0.00448645	0.00414246	0.00653163	1.57675	0.656956	0.0123119	1.57878	up
Nicotinate D-ribonucleotide	0.00427479	0.00749689	0.00297671	0.00242928	0.00341776	0.00513373	0.00364492	0.00381153	0.00293388	0.00840442	0.00603407	0.00633916	0.00673493	0.00378074	0.00529527	0.00456121	0.00468226	0.00484831	0.00401328	0.00563115	1.40313	0.48865	0.0328726	1.43753	up
Phe-Glu	0.0138112	0.00974046	0.0173734	0.00949906	0.0104249	0.00929895	0.0137323	0.0285277	0.0150059	0.0283838	0.0113243	0.0275712	0.0207155	0.0235558	0.0279544	0.0181966	0.0120663	0.0175918	0.0141571	0.0208177	1.47048	0.556289	0.0404494	1.37838	up
Trimeprazine	0.06808	0.0340958	0.0541305	0.0610824	0.0455552	0.0551668	0.0460249	0.0662485	0.0694402	0.0993893	0.0590725	0.0840215	0.0596511	0.0979385	0.11138	0.0589743	0.0557809	0.0972595	0.055536	0.0803853	1.44744	0.533508	0.0112747	1.63441	up
Jasmine lactone	0.0524943	0.0269955	0.0764332	0.0568494	0.0342208	0.0474498	0.124076	0.122649	0.0488736	0.105003	0.0519335	0.0963114	0.0748945	0.105315	0.188072	0.158034	0.0590403	0.131467	0.0655601	0.107786	1.64408	0.717277	0.0431915	1.33451	up
D-Maltose	0.0225665	0.0253417	0.0175044	0.015181	0.0180535	0.0314766	0.0223854	0.0200357	0.0143153	0.0149782	0.0119816	0.0138331	0.013769	0.0229716	0.0143349	0.0156821	0.0197545	0.0159381	0.0207622	0.0159159	0.766579	-0.383493	0.0394306	1.37859	down
Desoxypeganine	0.022432	0.0299264	0.0612756	0.0285434	0.0422967	0.0910848	0.0646968	0.0790529	0.0502234	0.0795943	0.0885214	0.11015	0.0735359	0.0474216	0.0901523	0.0868297	0.0662337	0.0687291	0.0521702	0.0790187	1.51463	0.598967	0.0161944	1.51235	up
N-Acetyl-D-lactosamine	0.0209684	0.0118467	0.0129847	0.0174738	0.0230422	0.0172185	0.0143184	0.0136033	0.0119159	0.0105091	0.0124131	0.00598794	0.010015	0.00996192	0.0116409	0.00938284	0.0163859	0.0179032	0.0159302	0.0115778	0.726781	-0.460407	0.0286968	1.42557	down
Trp-Cys	0.00397274	0.00350716	0.00304266	0.00234494	0.00374034	0.00540954	0.00316809	0.00395375	0.00437273	0.00754973	0.00863656	0.0065546	0.00885905	0.00480999	0.00604218	0.00511434	0.00590983	0.00399444	0.00372355	0.00638564	1.71493	0.778152	0.00121543	2.00392	up
Ajmalicine	0.00609606	0.0180086	0.00891717	0.00715796	0.00962226	0.0218906	0.013032	0.0123064	0.0126239	0.0267473	0.029765	0.0173003	0.0349555	0.0169947	0.0105621	0.0203785	0.0300872	0.0187035	0.0121839	0.0228327	1.87401	0.906125	0.00452032	1.79654	up
Pregabalin	0.0180603	0.0396124	0.0338751	0.0388125	0.0406272	0.0607934	0.121004	0.151781	0.0564306	0.125719	0.0625029	0.171385	0.0894001	0.0538646	0.169397	0.230808	0.0765876	0.0869016	0.062333	0.118507	1.9012	0.926908	0.0399622	1.3264	up
N-Acetylglucosaminylasparagine	0.0085062	0.0084885	0.00796004	0.00573763	0.00892769	0.00673157	0.0063043	0.00697226	0.0076459	0.0114803	0.00888256	0.0108624	0.00810482	0.0097737	0.00821697	0.00525142	0.00918082	0.00954823	0.0074749	0.00903347	1.20851	0.273225	0.0449972	1.35867	up
Norharmane	0.0187738	0.0179827	0.0129877	0.0162901	0.0164515	0.0177377	0.0163165	0.0145778	0.0156411	0.0102307	0.0140352	0.00862814	0.0130975	0.013843	0.0149137	0.0147686	0.0148748	0.0160279	0.0163066	0.0133799	0.820526	-0.28538	0.010656	1.64127	down
Methacholine	0.00783612	0.0314765	0.00560313	0.0299076	0.0322271	0.0265211	0.0452273	0.0487436	0.00622577	0.0425125	0.0436025	0.057858	0.0307799	0.0195429	0.0548525	0.0589033	0.0442801	0.042589	0.0259743	0.0438801	1.68937	0.756483	0.0200004	1.49819	up
Isomaltose	0.135644	0.118324	0.0653569	0.054147	0.101149	0.153002	0.0986434	0.108639	0.0896665	0.0608013	0.0518924	0.0349311	0.0670516	0.0560849	0.0653475	0.0747046	0.100941	0.074539	0.10273	0.0651437	0.634124	-0.657162	0.00831538	1.72134	down
norpropoxyphene	0.011655	0.0123169	0.0120187	0.00998736	0.0111174	0.00841285	0.0123944	0.013888	0.0116035	0.0148966	0.0121577	0.014537	0.0116133	0.0151303	0.0133716	0.0113173	0.011975	0.0127876	0.0114882	0.0130874	1.1392	0.188017	0.0393922	1.40628	up
beta-Octylglucoside	0.00354894	0.00734986	0.00438933	0.00479095	0.00600502	0.0140244	0.00798847	0.00831001	0.00904952	0.0150737	0.0227531	0.0109113	0.0191422	0.0118923	0.00615655	0.00905948	0.0191519	0.00793498	0.00727294	0.013564	1.86499	0.899167	0.0136692	1.60781	up
Compactin	0.0391834	0.0778055	0.13164	0.0623406	0.086084	0.140108	0.161697	0.174057	0.109699	0.153786	0.118789	0.163363	0.197317	0.125875	0.178785	0.155125	0.113618	0.136915	0.10918	0.149286	1.36734	0.451376	0.043998	1.36388	up
Glycyl-L-leucine	0.00298447	0.0034239	0.00292384	0.0025504	0.0040459	0.00360845	0.00453478	0.00337373	0.00324438	0.00459707	0.00427647	0.00544937	0.00458079	0.00430794	0.00393603	0.00376839	0.00535985	0.00488361	0.00340998	0.00457328	1.34114	0.423465	0.000716638	1.95881	up
Nateglinide	0.0330136	0.0359378	0.0368177	0.0370523	0.0360801	0.0331154	0.036096	0.0334057	0.0376775	0.0306956	0.0255297	0.0295923	0.0271295	0.0279846	0.0319768	0.0277396	0.0302416	0.0320863	0.0354662	0.0292196	0.823869	-0.279512	9.58641e-06	2.34875	down
Trimethobenzamide	0.0141097	0.0112506	0.01651	0.0153045	0.0124354	0.0240196	0.0342286	0.0406729	0.0243352	0.0424369	0.023292	0.0574937	0.0493759	0.0215216	0.0552034	0.047495	0.0288354	0.0334238	0.0214296	0.0398975	1.86179	0.896693	0.00541483	1.71051	up
S-Adenosylmethionine	0.0717513	0.0590311	0.0602069	0.057067	0.0715402	0.0564001	0.0510684	0.083155	0.0622069	0.116176	0.0904674	0.099126	0.0956213	0.100136	0.0925799	0.0467854	0.0644415	0.0813685	0.063603	0.0874113	1.37433	0.458725	0.00957845	1.75365	up
L-Palmitoylcarnitine	1.97604	1.44387	2.62858	2.87939	1.33769	0.771214	1.23348	2.36607	2.17565	4.3888	3.04989	3.47532	3.48311	3.11909	3.25432	2.36602	1.86276	2.1899	1.868	3.02103	1.61725	0.693546	0.0046493	1.8009	up
Stearoylcarnitine	0.114373	0.0984446	0.168025	0.179507	0.116033	0.0820834	0.133376	0.20965	0.191347	0.701858	0.74003	0.694539	0.482452	0.475243	0.526932	0.373914	0.346092	0.452449	0.143649	0.532612	3.70774	1.89054	2.33662e-05	2.45623	up
Ibuprofen	0.00629335	0.00541495	0.00840393	0.00444041	0.00705838	0.0103939	0.00907907	0.00896605	0.00922986	0.0133396	0.0133087	0.0122834	0.0126598	0.0119369	0.0131818	0.0122819	0.0127798	0.0109402	0.00769777	0.0125236	1.62691	0.702134	4.1775e-05	2.3492	up
Nalidixic acid	0.0256202	0.0435693	0.0371734	0.0403309	0.0498234	0.0214146	0.0189623	0.0203262	0.025819	0.0437802	0.0541955	0.0589058	0.0346908	0.0472801	0.0344417	0.0279308	0.0407477	0.0709953	0.0314488	0.0458853	1.45905	0.545026	0.0271558	1.46181	up
Verapamil	0.0183878	0.0180417	0.0105072	0.0167361	0.0107751	0.0060416	0.0136642	0.0125727	0.00956724	0.0229257	0.0276183	0.017041	0.0202827	0.0151688	0.0272148	0.0276774	0.0113335	0.00991037	0.0129215	0.0199081	1.54069	0.62358	0.0225989	1.53443	up
Ergothioneine	0.00268194	0.00518935	0.00487976	0.00494218	0.00484867	0.00388957	0.00434833	0.00507375	0.00421883	0.00403071	0.00428846	0.00655363	0.00585946	0.00440933	0.00706543	0.0059595	0.00490357	0.00721627	0.00445249	0.00558737	1.25489	0.32756	0.0351365	1.39218	up
Taurolithocholic acid	0.0147853	0.0178872	0.0178874	0.0180404	0.0245391	0.0334087	0.0343083	0.0372402	0.0294966	0.0718965	0.0324794	0.0539789	0.0440808	0.0311361	0.0441135	0.0561531	0.0344466	0.039736	0.0252881	0.0453356	1.79276	0.842186	0.00202044	1.89543	up
Cytidine 5'-diphosphocholine (CDP-choline)	0.0475596	0.0199313	0.0417327	0.0331287	0.0398313	0.0333297	0.0202761	0.0429011	0.0388952	0.180102	0.101989	0.0816404	0.0853361	0.19617	0.116486	0.0580006	0.0907424	0.0771546	0.0352873	0.109736	3.10978	1.63681	0.00140106	2.11926	up
Leu-Ile	0.00665897	0.00596753	0.00591401	0.00696935	0.00546836	0.0067315	0.00467485	0.00551716	0.00780555	0.00978536	0.00784836	0.01185	0.0090861	0.00818678	0.00795826	0.00624469	0.00566953	0.00694681	0.0061897	0.0081751	1.32076	0.401367	0.0157709	1.56141	up
N-Palmitoylsphingosine	0.00356432	0.00213298	0.00181816	0.00264002	0.00256824	0.00221581	0.00355654	0.00379891	0.00243346	0.00291366	0.00547632	0.00417534	0.00419447	0.0046606	0.00311788	0.00218189	0.00295378	0.00590792	0.0027476	0.00395354	1.4389	0.524971	0.0269993	1.48621	up
Ile-Lys	0.0126838	0.0200448	0.0103798	0.0157867	0.0181108	0.0145473	0.0101924	0.0123091	0.016499	0.0229101	0.0158478	0.0343729	0.026377	0.0237242	0.0230648	0.0153711	0.00982056	0.0145129	0.014506	0.0206668	1.42471	0.510669	0.045606	1.35722	up
ADP-ribose	0.0105053	0.0116136	0.00917176	0.00935904	0.00705157	0.0185495	0.00988954	0.00633068	0.00923862	0.0130583	0.0249549	0.0283595	0.0151229	0.0191312	0.0115547	0.00746534	0.0168503	0.0194317	0.01019	0.0173254	1.70025	0.765744	0.0134488	1.56147	up
1-Palmitoyllysophosphatidylcholine	0.00168212	0.00189426	0.00301554	0.00240296	0.00337039	0.00289855	0.00467686	0.00687934	0.00447231	0.00978826	0.00454279	0.0066921	0.0044152	0.00483014	0.0103897	0.00565214	0.00415357	0.00510551	0.00347693	0.00617438	1.77582	0.828482	0.0132631	1.61024	up
Maltotetraose	0.0206796	0.0168139	0.00916492	0.00771893	0.0172408	0.02036	0.0120279	0.012884	0.0133354	0.00892022	0.00907747	0.0067415	0.00880117	0.00797644	0.0114714	0.0107188	0.0145627	0.00973678	0.0144695	0.00977851	0.675801	-0.565329	0.0183663	1.59827	down
Stachyose	0.123996	0.102826	0.0572539	0.0393034	0.0707747	0.124552	0.0727523	0.0795191	0.0757133	0.0474067	0.0518594	0.0330293	0.0505685	0.0437108	0.0463159	0.0613135	0.0875322	0.0595983	0.0829657	0.0534816	0.644623	-0.633472	0.0190056	1.58666	down
Matairesinol	0.0186123	0.0230098	0.0186194	0.0186257	0.0181987	0.0159216	0.0179862	0.0125543	0.0194586	0.0144326	0.0122231	0.0140037	0.0137661	0.0148675	0.0184761	0.0155669	0.0132529	0.0194013	0.0181096	0.01511	0.834364	-0.261251	0.0262838	1.44058	down
Maltopentaose	0.0473228	0.0223084	0.0255952	0.0144814	0.0238522	0.0472158	0.0245588	0.0287335	0.0235469	0.0161537	0.0124639	0.0122458	0.0130207	0.0250416	0.015231	0.0229717	0.0298719	0.0133872	0.0286239	0.0178208	0.622586	-0.683654	0.0268859	1.52039	down
